# Supplementary material for: Discovering pathway cross-talks based on functional relations between pathways
Source: BMC Genomics. 2012 Dec 7;13(Suppl 7):S25. doi: 10.1186/1471-2164-13-S7-S25 (PMC3521217; doi:10.1186/1471-2164-13-S7-S25)
Supplement: Additional File 5 — List of putative pathway cross-talks predicted by FBA and PEBA. [file 1471-2164-13-S7-S25-S5.xls]

## Sheet: Additional file 5
Additional file 5 - List of putative pathway cross-talks predicted by FBA and PEBA
Pathway 1	Pathway 2	# common genes	FBA	PEBA	Real pathway interaction from PID	Coexpression value
a4b1_paxdep_pathway	a4b1_paxindep_pathway	16	0.90722	SOP	N	0.988
a4b1_paxdep_pathway	a6b1_a6b4_integrin_pathway	4	0.666736	SOP	N	0.931
a4b1_paxdep_pathway	alphasynuclein_pathway	0	0.6292	SIP	N	0.963
a4b1_paxdep_pathway	ar_nongenomic_pathway	3	0.72248	NA	N	0.952
a4b1_paxdep_pathway	cd8tcrdownstreampathway	0	0.586652	NA	N	0.65
a4b1_paxdep_pathway	cxcr3pathway	4	0.721135	SOP	N	0.877
a4b1_paxdep_pathway	ecadherin_keratinocyte_pathway	4	0.73181	SOP	N	0.907
a4b1_paxdep_pathway	ecadherin_stabilization_pathway	2	0.437774	SIP	N	0.907
a4b1_paxdep_pathway	epha_fwdpathway	3	0.762671	SIP	N	0.6
a4b1_paxdep_pathway	epha2_fwdpathway	6	0.817157	SOP	N	0.951
a4b1_paxdep_pathway	ephrinbrevpathway	4	0.741381	SOP	N	0.838
a4b1_paxdep_pathway	epopathway	3	0.743933	SIP	N	0.938
a4b1_paxdep_pathway	erbb_network_pathway	0	0.278308	SIP	N	0.562
a4b1_paxdep_pathway	erbb1_internalization_pathway	3	0.687396	SIP	N	0.931
a4b1_paxdep_pathway	erbb2erbb3pathway	4	0.719466	SOP	N	0.955
a4b1_paxdep_pathway	fak_pathway	10	0.793261	SOP	N	0.965
a4b1_paxdep_pathway	fgf_pathway	3	0.677525	SIP	N	0.888
a4b1_paxdep_pathway	il2_stat5pathway	2	0.618272	NA	N	0.75
a4b1_paxdep_pathway	il6_7pathway	4	0.629423	SOP	N	0.941
a4b1_paxdep_pathway	kitpathway	4	0.686649	SOP	N	0.952
a4b1_paxdep_pathway	lymphangiogenesis_pathway	4	0.740105	SOP	N	0.963
a4b1_paxdep_pathway	mapktrkpathway	0	0.528448	NA	N	0.927
a4b1_paxdep_pathway	ncadherinpathway	4	0.719597	SOP	N	0.931
a4b1_paxdep_pathway	nephrin_neph1_pathway	4	0.777448	SOP	N	0.842
a4b1_paxdep_pathway	pdgfrapathway	4	0.677863	SOP	N	0.877
a4b1_paxdep_pathway	pdgfrbpathway	5	0.786191	SOP	N	0.951
a4b1_paxdep_pathway	pi3kplctrkpathway	2	0.685793	SIP	N	0.917
a4b1_paxdep_pathway	rac1_pathway	4	0.487785	SOP	N	0.965
a4b1_paxdep_pathway	s1p_s1p2_pathway	2	0.550033	NA	N	0.915
a4b1_paxdep_pathway	syndecan_1_pathway	1	0.52811	NA	N	0.787
a4b1_paxdep_pathway	syndecan_2_pathway	2	0.623506	SIP	N	0.976
a4b1_paxdep_pathway	trkrpathway	7	0.689617	SOP	N	0.965
a4b1_paxdep_pathway	vegfr1_2_pathway	6	0.748841	SOP	N	0.965
a4b1_paxdep_pathway	vegfr1_pathway	4	0.71365	SOP	N	0.927
a4b1_paxindep_pathway	alphasynuclein_pathway	1	0.683032	SIP	N	0.936
a4b1_paxindep_pathway	cd8tcrdownstreampathway	0	0.55742	NA	N	0.596
a4b1_paxindep_pathway	epha2_fwdpathway	9	0.869761	SOP	N	0.926
a4b1_paxindep_pathway	fak_pathway	12	0.834433	SOP	N	0.953
a4b1_paxindep_pathway	fgf_pathway	4	0.651012	SIP	N	0.861
a4b1_paxindep_pathway	il12_stat4pathway	0	0.402364	SIP	N	0.59
a4b1_paxindep_pathway	lymphangiogenesis_pathway	4	0.730277	SOP	N	0.936
a4b1_paxindep_pathway	mapktrkpathway	0	0.525969	NA	N	0.915
a4b1_paxindep_pathway	ncadherinpathway	5	0.772796	SOP	N	0.919
a4b1_paxindep_pathway	pi3kplctrkpathway	3	0.68245	NA	N	0.905
a4b1_paxindep_pathway	s1p_s1p2_pathway	3	0.553512	NA	N	0.89
a6b1_a6b4_integrin_pathway	a4b1_paxindep_pathway	4	0.678392	SOP	N	0.919
a6b1_a6b4_integrin_pathway	alphasynuclein_pathway	0	0.581962	SIP	N	0.896
a6b1_a6b4_integrin_pathway	cd8tcrdownstreampathway	2	0.587553	NA	N	0.583
a6b1_a6b4_integrin_pathway	epha2_fwdpathway	5	0.739651	SOP	N	0.919
a6b1_a6b4_integrin_pathway	ephrinbrevpathway	3	0.632915	SIP	N	0.777
a6b1_a6b4_integrin_pathway	fak_pathway	5	0.792271	SIP	N	0.966
a6b1_a6b4_integrin_pathway	fgf_pathway	7	0.72848	SOP	N	0.895
a6b1_a6b4_integrin_pathway	insulin_glucose_pathway	8	0.424849	SOP	N	0.909
a6b1_a6b4_integrin_pathway	lymphangiogenesis_pathway	6	0.729691	SOP	N	0.93
a6b1_a6b4_integrin_pathway	mapktrkpathway	1	0.565412	SIP	N	0.931
a6b1_a6b4_integrin_pathway	ncadherinpathway	3	0.691878	NA	N	0.932
a6b1_a6b4_integrin_pathway	pi3kciaktpathway	8	0.676128	SOP	N	0.932
a6b1_a6b4_integrin_pathway	pi3kplctrkpathway	13	0.807218	SOP	N	0.942
a6b1_a6b4_integrin_pathway	s1p_s1p2_pathway	1	0.53896	NA	N	0.919
a6b1_a6b4_integrin_pathway	syndecan_2_pathway	4	0.721064	SIP	N	0.954
a6b1_a6b4_integrin_pathway	tgfbrpathway	4	0.520461	NA	N	0.955
alk1pathway	alk2pathway	8	0.598571	SOP	N	0.553
alk1pathway	myc_represspathway	1	0.510435	NA	N	0.907
alk1pathway	p38alphabetadownstreampathway	1	0.353662	SIP	N	0.868
alk1pathway	rb_1pathway	0	0.506275	NA	N	0.868
alk1pathway	smad2_3pathway	3	0.502272	SOP	Y	0.883
alk1pathway	syndecan_1_pathway	3	0.354282	SOP	N	0.803
alk1pathway	tgfbrpathway	10	0.803179	SOP	N	0.898
alk2pathway	tgfbrpathway	2	0.379827	SIP	N	0.545
alphasynuclein_pathway	fak_pathway	4	0.719498	SIP	N	0.93
alphasynuclein_pathway	fgf_pathway	4	0.596348	SIP	N	0.843
alphasynuclein_pathway	il12_stat4pathway	0	0.366075	SIP	N	0.508
alphasynuclein_pathway	lymphangiogenesis_pathway	2	0.689118	SIP	N	0.922
alphasynuclein_pathway	rac1_pathway	1	0.468279	SIP	N	0.93
amb2_neutrophils_pathway	a4b1_paxdep_pathway	2	0.645774	SIP	N	0.925
amb2_neutrophils_pathway	a4b1_paxindep_pathway	2	0.633411	SIP	N	0.898
amb2_neutrophils_pathway	a6b1_a6b4_integrin_pathway	14	0.563114	SOP	N	0.895
amb2_neutrophils_pathway	alphasynuclein_pathway	8	0.587943	SOP	N	0.881
amb2_neutrophils_pathway	ar_nongenomic_pathway	2	0.528977	NA	N	0.915
amb2_neutrophils_pathway	avb3_integrin_pathway	7	0.63194	SOP	N	0.895
amb2_neutrophils_pathway	ecadherin_keratinocyte_pathway	4	0.564957	NA	N	0.834
amb2_neutrophils_pathway	epha_fwdpathway	10	0.662143	SOP	N	0.618
amb2_neutrophils_pathway	epha2_fwdpathway	2	0.568986	SIP	N	0.898
amb2_neutrophils_pathway	ephrinbrevpathway	8	0.620301	SOP	N	0.769
amb2_neutrophils_pathway	epopathway	3	0.530425	SIP	N	0.871
amb2_neutrophils_pathway	erbb_network_pathway	0	0.259731	SIP	N	0.574
amb2_neutrophils_pathway	erbb1_internalization_pathway	1	0.472469	SIP	N	0.895
amb2_neutrophils_pathway	erbb2erbb3pathway	2	0.483859	SIP	N	0.886
amb2_neutrophils_pathway	fak_pathway	7	0.599316	SOP	N	0.895
amb2_neutrophils_pathway	fgf_pathway	5	0.438684	SIP	N	0.875
amb2_neutrophils_pathway	ifngpathway	3	0.314611	SIP	N	0.878
amb2_neutrophils_pathway	il12_stat4pathway	0	0.245212	SIP	N	0.427
amb2_neutrophils_pathway	il2_stat5pathway	1	0.399524	SIP	N	0.746
amb2_neutrophils_pathway	il23pathway	4	0.447491	SIP	N	0.472
amb2_neutrophils_pathway	il6_7pathway	3	0.518349	SIP	N	0.905
amb2_neutrophils_pathway	kitpathway	2	0.428126	SIP	N	0.915
amb2_neutrophils_pathway	lymphangiogenesis_pathway	2	0.595948	SIP	N	0.959
amb2_neutrophils_pathway	ncadherinpathway	2	0.540435	SIP	N	0.895
amb2_neutrophils_pathway	nephrin_neph1_pathway	3	0.565707	SIP	N	0.816
amb2_neutrophils_pathway	pdgfrapathway	0	0.562193	SIP	N	0.816
amb2_neutrophils_pathway	pdgfrbpathway	10	0.610806	SOP	N	0.898
amb2_neutrophils_pathway	pi3kplctrkpathway	2	0.482488	SIP	N	0.915
amb2_neutrophils_pathway	syndecan_1_pathway	2	0.544041	NA	N	0.721
amb2_neutrophils_pathway	syndecan_2_pathway	7	0.581178	SOP	N	0.905
amb2_neutrophils_pathway	syndecan_4_pathway	6	0.638041	SOP	N	0.908
amb2_neutrophils_pathway	tcrjnkpathway	0	0.266428	SIP	N	0.667
amb2_neutrophils_pathway	trkrpathway	4	0.446628	SIP	N	0.895
amb2_neutrophils_pathway	vegfr1_2_pathway	6	0.62505	SIP	N	0.895
amb2_neutrophils_pathway	vegfr1_pathway	1	0.56223	SIP	N	0.925
angiopoietinreceptor_pathway	a4b1_paxdep_pathway	7	0.717447	SOP	N	0.975
angiopoietinreceptor_pathway	a4b1_paxindep_pathway	8	0.717955	SOP	N	0.949
angiopoietinreceptor_pathway	a6b1_a6b4_integrin_pathway	8	0.745726	SOP	N	0.942
angiopoietinreceptor_pathway	alk1pathway	2	0.527839	NA	N	0.818
angiopoietinreceptor_pathway	alphasynuclein_pathway	4	0.676979	SIP	N	0.91
angiopoietinreceptor_pathway	amb2_neutrophils_pathway	7	0.636272	SOP	N	0.908
angiopoietinreceptor_pathway	anthraxpathway	3	0.629821	SIP	N	0.733
angiopoietinreceptor_pathway	ar_nongenomic_pathway	7	0.810691	SOP	N	0.927
angiopoietinreceptor_pathway	arf6downstreampathway	5	0.64079	SOP	N	0.907
angiopoietinreceptor_pathway	atf2_pathway	5	0.691819	NA	N	0.877
angiopoietinreceptor_pathway	avb3_integrin_pathway	13	0.833767	SOP	N	0.942
angiopoietinreceptor_pathway	cd8tcrdownstreampathway	5	0.766928	NA	N	0.599
angiopoietinreceptor_pathway	ceramide_pathway	7	0.710389	SOP	N	0.907
angiopoietinreceptor_pathway	cxcr3pathway	6	0.816213	SOP	N	0.897
angiopoietinreceptor_pathway	cxcr4_pathway	14	0.7734	SOP	N	0.942
angiopoietinreceptor_pathway	ecadherin_keratinocyte_pathway	6	0.685886	SOP	N	0.917
angiopoietinreceptor_pathway	ecadherin_nascentaj_pathway	6	0.696603	SOP	N	0.932
angiopoietinreceptor_pathway	ecadherin_stabilization_pathway	1	0.387856	SIP	N	0.917
angiopoietinreceptor_pathway	epha_fwdpathway	2	0.687495	SIP	N	0.605
angiopoietinreceptor_pathway	epha2_fwdpathway	7	0.748419	SOP	N	0.913
angiopoietinreceptor_pathway	ephrinbrevpathway	6	0.759931	SOP	N	0.815
angiopoietinreceptor_pathway	epopathway	9	0.849609	SOP	N	0.887
angiopoietinreceptor_pathway	erbb_network_pathway	0	0.412253	SIP	N	0.566
angiopoietinreceptor_pathway	erbb1_downstream_pathway	11	0.84574	SOP	N	0.932
angiopoietinreceptor_pathway	erbb1_internalization_pathway	5	0.740347	SIP	N	0.907
angiopoietinreceptor_pathway	erbb1_receptor_proximal_pathway	11	0.820639	SOP	N	0.917
angiopoietinreceptor_pathway	erbb2erbb3pathway	10	0.849274	SOP	N	0.932
angiopoietinreceptor_pathway	et_egfrpathway	2	0.673538	SIP	N	0.658
angiopoietinreceptor_pathway	fak_pathway	18	0.822953	SOP	N	0.942
angiopoietinreceptor_pathway	faspathway	5	0.732844	SOP	N	0.922
angiopoietinreceptor_pathway	fgf_pathway	10	0.763392	SOP	N	0.871
angiopoietinreceptor_pathway	foxopathway	3	0.537839	NA	N	0.907
angiopoietinreceptor_pathway	ifngpathway	6	0.669003	SOP	N	0.927
angiopoietinreceptor_pathway	igf1_pathway	10	0.76469	SOP	N	0.942
angiopoietinreceptor_pathway	il12_stat4pathway	1	0.481939	SIP	N	0.505
angiopoietinreceptor_pathway	il1pathway	5	0.608594	SOP	N	0.91
angiopoietinreceptor_pathway	il2_1pathway	14	0.867832	SOP	N	0.952
angiopoietinreceptor_pathway	il2_pi3kpathway	11	0.754727	SOP	N	0.942
angiopoietinreceptor_pathway	il2_stat5pathway	8	0.64925	SOP	N	0.719
angiopoietinreceptor_pathway	il23pathway	6	0.616917	SOP	N	0.522
angiopoietinreceptor_pathway	il6_7pathway	9	0.837517	SOP	N	0.917
angiopoietinreceptor_pathway	kitpathway	10	0.830435	SOP	N	0.927
angiopoietinreceptor_pathway	lymphangiogenesis_pathway	12	0.849407	SOP	N	0.948
angiopoietinreceptor_pathway	mapktrkpathway	4	0.7593	SIP	N	0.938
angiopoietinreceptor_pathway	mtor_4pathway	8	0.757674	SOP	N	0.932
angiopoietinreceptor_pathway	ncadherinpathway	5	0.642405	SOP	N	0.907
angiopoietinreceptor_pathway	nephrin_neph1_pathway	9	0.814566	SOP	N	0.825
angiopoietinreceptor_pathway	nfat_3pathway	3	0.57632	NA	N	0.932
angiopoietinreceptor_pathway	nfkappabcanonicalpathway	3	0.571818	NA	N	0.877
angiopoietinreceptor_pathway	p38_mk2pathway	1	0.656402	NA	N	0.883
angiopoietinreceptor_pathway	p38alphabetadownstreampathway	1	0.610044	NA	N	0.868
angiopoietinreceptor_pathway	p75ntrpathway	7	0.60521	SOP	N	0.932
angiopoietinreceptor_pathway	pdgfrapathway	6	0.830508	SOP	N	0.861
angiopoietinreceptor_pathway	pdgfrbpathway	13	0.817638	SOP	N	0.949
angiopoietinreceptor_pathway	pi3kciaktpathway	3	0.645281	NA	N	0.907
angiopoietinreceptor_pathway	pi3kcibpathway	1	0.611226	NA	N	0.359
angiopoietinreceptor_pathway	pi3kcipathway	5	0.808751	SIP	N	0.902
angiopoietinreceptor_pathway	pi3kplctrkpathway	6	0.809832	SOP	N	0.927
angiopoietinreceptor_pathway	rac1_pathway	6	0.583071	SOP	N	0.942
angiopoietinreceptor_pathway	rapid_gr_pathway	2	0.557149	NA	N	0.539
angiopoietinreceptor_pathway	reg_gr_pathway	10	0.668196	SOP	N	0.927
angiopoietinreceptor_pathway	retinoic_acid_pathway	5	0.586395	SOP	N	0.913
angiopoietinreceptor_pathway	s1p_s1p1_pathway	4	0.704491	SOP	N	0.861
angiopoietinreceptor_pathway	s1p_s1p2_pathway	7	0.724234	SOP	N	0.877
angiopoietinreceptor_pathway	syndecan_1_pathway	2	0.608737	NA	N	0.765
angiopoietinreceptor_pathway	syndecan_2_pathway	8	0.75678	SOP	N	0.952
angiopoietinreceptor_pathway	syndecan_3_pathway	1	0.344188	SIP	N	0.505
angiopoietinreceptor_pathway	syndecan_4_pathway	9	0.716576	SOP	N	0.887
angiopoietinreceptor_pathway	tcrcalciumpathway	0	0.32245	SIP	N	0.522
angiopoietinreceptor_pathway	tcrjnkpathway	2	0.592873	SIP	N	0.69
angiopoietinreceptor_pathway	tcrraspathway	3	0.758848	SIP	N	0.779
angiopoietinreceptor_pathway	tgfbrpathway	3	0.650049	NA	N	0.932
angiopoietinreceptor_pathway	tnfpathway	3	0.576708	NA	N	0.91
angiopoietinreceptor_pathway	trkrpathway	11	0.797546	SOP	N	0.942
angiopoietinreceptor_pathway	txa2pathway	6	0.695856	SOP	N	0.887
angiopoietinreceptor_pathway	vegfr1_2_pathway	16	0.872173	SOP	N	0.942
angiopoietinreceptor_pathway	vegfr1_pathway	9	0.790932	SOP	N	0.938
anthraxpathway	cd8tcrdownstreampathway	6	0.786416	SOP	N	0.298
anthraxpathway	fak_pathway	3	0.593952	NA	N	0.744
anthraxpathway	fgf_pathway	2	0.578059	NA	N	0.672
anthraxpathway	glypican_3pathway	0	0.277433	SIP	N	0.571
anthraxpathway	lymphangiogenesis_pathway	3	0.673654	SOP	N	0.784
anthraxpathway	mapktrkpathway	5	0.807167	SOP	N	0.72
anthraxpathway	nfkappabcanonicalpathway	1	0.629202	SIP	N	0.769
anthraxpathway	pi3kplctrkpathway	0	0.527102	SIP	N	0.756
anthraxpathway	rac1_pathway	4	0.718437	SOP	N	0.744
anthraxpathway	s1p_s1p2_pathway	2	0.695358	NA	N	0.643
anthraxpathway	tgfbrpathway	0	0.451527	SIP	N	0.739
ar_nongenomic_pathway	a4b1_paxindep_pathway	5	0.725818	SOP	N	0.94
ar_nongenomic_pathway	a6b1_a6b4_integrin_pathway	5	0.727788	SOP	N	0.942
ar_nongenomic_pathway	alphasynuclein_pathway	4	0.722131	SOP	N	0.951
ar_nongenomic_pathway	anthraxpathway	4	0.66918	SOP	N	0.756
ar_nongenomic_pathway	cd8tcrdownstreampathway	7	0.78705	SOP	N	0.646
ar_nongenomic_pathway	cxcr3pathway	17	0.926252	SOP	N	0.939
ar_nongenomic_pathway	epha2_fwdpathway	5	0.783982	SOP	N	0.94
ar_nongenomic_pathway	ephrinbrevpathway	4	0.786879	SOP	N	0.829
ar_nongenomic_pathway	epopathway	4	0.83719	SOP	N	0.927
ar_nongenomic_pathway	erbb1_internalization_pathway	7	0.799033	SOP	N	0.977
ar_nongenomic_pathway	fak_pathway	9	0.878164	SOP	N	0.977
ar_nongenomic_pathway	fgf_pathway	8	0.846105	SOP	N	0.915
ar_nongenomic_pathway	hedgehog_glipathway	9	0.312984	SOP	N	0.977
ar_nongenomic_pathway	il2_stat5pathway	2	0.558126	SIP	N	0.744
ar_nongenomic_pathway	kitpathway	8	0.850659	SOP	N	0.964
ar_nongenomic_pathway	lymphangiogenesis_pathway	6	0.91351	SOP	N	0.951
ar_nongenomic_pathway	mapktrkpathway	7	0.844095	SOP	N	0.988
ar_nongenomic_pathway	ncadherinpathway	5	0.663731	SOP	N	0.977
ar_nongenomic_pathway	p38alphabetadownstreampathway	1	0.614135	NA	N	0.952
ar_nongenomic_pathway	pi3kciaktpathway	3	0.62698	NA	N	0.977
ar_nongenomic_pathway	pi3kplctrkpathway	7	0.858291	SOP	N	0.964
ar_nongenomic_pathway	rac1_pathway	2	0.638478	NA	N	0.977
ar_nongenomic_pathway	s1p_s1p2_pathway	9	0.821079	SOP	N	0.94
ar_nongenomic_pathway	syndecan_2_pathway	4	0.746752	SOP	N	0.988
ar_nongenomic_pathway	vegfr1_2_pathway	11	0.840718	SOP	N	0.977
ar_nongenomic_pathway	vegfr1_pathway	6	0.820964	SOP	N	0.952
ar_pathway	ar_tf_pathway	6	0.696391	SIP	Y	0.977
ar_pathway	cmyb_pathway	5	0.633848	NA	N	0.942
ar_pathway	foxopathway	2	0.522069	NA	N	1
ar_pathway	hdac_classi_pathway	1	0.620595	SIP	N	0.989
ar_pathway	hedgehog_glipathway	2	0.658174	NA	N	0.966
ar_pathway	hif1_tfpathway	2	0.509345	SIP	N	0.966
ar_pathway	hnf3apathway	5	0.784159	NA	N	0.733
ar_pathway	myc_represspathway	2	0.630273	SIP	N	0.966
ar_pathway	nfat_tfpathway	0	0.516096	NA	N	0.64
ar_pathway	p38alphabetadownstreampathway	0	0.354268	SIP	N	0.965
ar_pathway	p53downstreampathway	1	0.493302	SIP	N	0.988
ar_pathway	p53regulationpathway	2	0.515852	NA	N	1
ar_pathway	ps1pathway	2	0.561745	NA	N	0.942
ar_pathway	ranbp2pathway	2	0.596479	NA	N	0.942
ar_pathway	rb_1pathway	4	0.63367	SIP	N	0.931
ar_pathway	reg_gr_pathway	3	0.583163	SIP	N	0.942
ar_pathway	retinoic_acid_pathway	3	0.618993	SIP	N	0.953
ar_pathway	rxr_vdr_pathway	1	0.627698	SIP	N	0.895
ar_pathway	smad2_3pathway	4	0.526488	SOP	N	0.988
ar_pathway	telomerasepathway	5	0.499825	SIP	N	0.966
ar_pathway	wnt_beta_catenin_pathway	6	0.680562	NA	N	0.932
ar_tf_pathway	atf2_pathway	6	0.5858	SOP	N	0.905
ar_tf_pathway	cmyb_pathway	4	0.695154	SIP	N	0.895
ar_tf_pathway	foxm1pathway	2	0.479415	SIP	N	0.843
ar_tf_pathway	hedgehog_glipathway	3	0.657177	NA	N	0.977
ar_tf_pathway	hif1_tfpathway	7	0.516907	SOP	N	0.977
ar_tf_pathway	hif1apathway	2	0.410016	SIP	N	0.919
ar_tf_pathway	hnf3apathway	6	0.750869	SOP	N	0.744
ar_tf_pathway	ifngpathway	2	0.277947	SIP	N	0.964
ar_tf_pathway	mapktrkpathway	3	0.426149	SIP	N	0.952
ar_tf_pathway	myc_represspathway	3	0.580126	SIP	N	0.977
ar_tf_pathway	nfkappabcanonicalpathway	0	0.470708	SIP	N	0.94
ar_tf_pathway	p38alphabetadownstreampathway	2	0.566338	SIP	N	0.952
ar_tf_pathway	p53regulationpathway	9	0.574022	SOP	N	0.977
ar_tf_pathway	rb_1pathway	8	0.718182	SOP	N	0.917
ar_tf_pathway	retinoic_acid_pathway	11	0.720996	SOP	N	0.94
ar_tf_pathway	rxr_vdr_pathway	4	0.598918	SIP	N	0.915
ar_tf_pathway	smad2_3pathway	0	0.488066	SIP	N	0.988
ar_tf_pathway	tcrcalciumpathway	2	0.422885	SIP	N	0.574
ar_tf_pathway	wnt_beta_catenin_pathway	5	0.688458	NA	N	0.909
arf_3pathway	a4b1_paxindep_pathway	1	0.507416	SIP	N	0.919
arf_3pathway	epha2_fwdpathway	1	0.53365	SIP	N	0.919
arf_3pathway	ephrinbrevpathway	1	0.595537	NA	N	0.814
arf_3pathway	fak_pathway	2	0.55083	NA	N	0.966
arf_3pathway	fgf_pathway	0	0.209595	SIP	N	0.86
arf_3pathway	lymphangiogenesis_pathway	0	0.568818	SIP	N	0.896
arf_3pathway	ncadherinpathway	1	0.502305	NA	N	0.966
arf_3pathway	pi3kplctrkpathway	0	0.5421	SIP	N	0.942
arf_3pathway	rac1_pathway	2	0.539622	NA	N	0.966
arf_3pathway	s1p_s1p2_pathway	1	0.579884	NA	N	0.919
arf6_pathway	a4b1_paxindep_pathway	4	0.546906	SOP	N	0.808
arf6_pathway	a6b1_a6b4_integrin_pathway	3	0.549668	NA	N	0.813
arf6_pathway	angiopoietinreceptor_pathway	3	0.518993	SIP	N	0.817
arf6_pathway	ar_nongenomic_pathway	1	0.531827	NA	N	0.866
arf6_pathway	arf_3pathway	1	0.506883	SIP	N	0.813
arf6_pathway	arf6downstreampathway	1	0.507837	NA	Y	0.849
arf6_pathway	avb3_integrin_pathway	3	0.561245	NA	N	0.849
arf6_pathway	cxcr4_pathway	3	0.511289	NA	N	0.849
arf6_pathway	ecadherin_stabilization_pathway	9	0.478114	SOP	N	0.857
arf6_pathway	epha_fwdpathway	3	0.538322	NA	N	0.469
arf6_pathway	epha2_fwdpathway	3	0.539832	SIP	N	0.846
arf6_pathway	erbb1_internalization_pathway	3	0.583699	NA	N	0.849
arf6_pathway	erbb1_receptor_proximal_pathway	4	0.586842	NA	N	0.857
arf6_pathway	et_egfrpathway	2	0.559696	NA	N	0.573
arf6_pathway	fak_pathway	3	0.577391	SIP	N	0.849
arf6_pathway	hedgehog_2pathway	1	0.242886	SIP	N	0.517
arf6_pathway	igf1_pathway	1	0.505435	SIP	Y	0.849
arf6_pathway	il2_1pathway	0	0.437066	SIP	N	0.857
arf6_pathway	kitpathway	0	0.4218	SIP	N	0.866
arf6_pathway	lymphangiogenesis_pathway	0	0.518548	SIP	N	0.826
arf6_pathway	ncadherinpathway	0	0.48601	SIP	N	0.849
arf6_pathway	nephrin_neph1_pathway	2	0.472424	SIP	N	0.796
arf6_pathway	pdgfrapathway	0	0.451056	SIP	N	0.758
arf6_pathway	pdgfrbpathway	2	0.536181	SIP	N	0.846
arf6_pathway	pi3kcipathway	5	0.527447	SOP	N	0.837
arf6_pathway	pi3kplctrkpathway	1	0.527383	NA	N	0.829
arf6_pathway	s1p_meta_pathway	4	0.374725	SOP	N	0.635
arf6_pathway	s1p_s1p1_pathway	1	0.574332	NA	N	0.796
arf6_pathway	s1p_s1p2_pathway	4	0.474726	SOP	N	0.808
arf6_pathway	syndecan_2_pathway	1	0.577546	NA	N	0.857
arf6_pathway	syndecan_4_pathway	0	0.597228	NA	N	0.779
arf6_pathway	tcptp_pathway	5	0.513356	SOP	N	0.857
arf6_pathway	trkrpathway	0	0.514024	SIP	N	0.849
arf6_pathway	txa2pathway	8	0.66309	SOP	N	0.817
arf6_pathway	vegfr1_2_pathway	4	0.577327	NA	N	0.849
arf6_pathway	vegfr1_pathway	1	0.522809	SIP	N	0.837
arf6_traffickingpathway	a4b1_paxindep_pathway	2	0.449826	SIP	N	0.964
arf6_traffickingpathway	amb2_neutrophils_pathway	0	0.435833	SIP	N	0.905
arf6_traffickingpathway	arf6downstreampathway	4	0.322452	SOP	N	0.954
arf6_traffickingpathway	avb3_integrin_pathway	2	0.417974	SIP	N	0.988
arf6_traffickingpathway	cxcr4_pathway	11	0.344121	SOP	N	0.988
arf6_traffickingpathway	ecadherin_keratinocyte_pathway	5	0.464985	SOP	N	0.931
arf6_traffickingpathway	ecadherin_nascentaj_pathway	8	0.487445	SOP	N	0.977
arf6_traffickingpathway	ecadherin_stabilization_pathway	8	0.514735	SOP	N	0.931
arf6_traffickingpathway	epha2_fwdpathway	0	0.373178	SIP	N	0.964
arf6_traffickingpathway	ephrinbrevpathway	0	0.323222	SIP	N	0.821
arf6_traffickingpathway	erbb1_internalization_pathway	0	0.337438	SIP	N	0.954
arf6_traffickingpathway	erbb1_receptor_proximal_pathway	1	0.403058	SIP	N	0.965
arf6_traffickingpathway	fak_pathway	3	0.460923	SIP	N	0.988
arf6_traffickingpathway	fgf_pathway	2	0.274494	SIP	N	0.905
arf6_traffickingpathway	hedgehog_2pathway	0	0.102806	SIP	N	0.512
arf6_traffickingpathway	igf1_pathway	0	0.236874	SIP	N	0.988
arf6_traffickingpathway	lymphangiogenesis_pathway	3	0.413358	SIP	N	0.94
arf6_traffickingpathway	ncadherinpathway	5	0.479146	SOP	N	0.954
arf6_traffickingpathway	nectin_pathway	5	0.556519	SOP	N	0.941
arf6_traffickingpathway	pdgfrbpathway	1	0.328333	SIP	N	0.964
arf6_traffickingpathway	ret_pathway	0	0.350826	SIP	N	0.988
arf6_traffickingpathway	syndecan_3_pathway	0	0.266824	SIP	N	0.583
arf6_traffickingpathway	syndecan_4_pathway	2	0.432306	SIP	N	0.917
arf6_traffickingpathway	tcptp_pathway	3	0.29428	SIP	N	0.965
arf6_traffickingpathway	txa2pathway	0	0.308366	SIP	N	0.952
arf6_traffickingpathway	vegfr1_2_pathway	2	0.407494	SIP	N	0.988
arf6downstreampathway	a4b1_paxdep_pathway	3	0.605733	SOP	N	0.931
arf6downstreampathway	a4b1_paxindep_pathway	4	0.69662	SOP	N	0.919
arf6downstreampathway	a6b1_a6b4_integrin_pathway	1	0.581581	NA	N	0.932
arf6downstreampathway	alphasynuclein_pathway	4	0.604735	SOP	N	0.896
arf6downstreampathway	anthraxpathway	2	0.551584	NA	N	0.744
arf6downstreampathway	ar_nongenomic_pathway	3	0.712799	SOP	N	0.942
arf6downstreampathway	arf_3pathway	4	0.504235	SOP	Y	0.966
arf6downstreampathway	avb3_integrin_pathway	5	0.618264	SOP	N	0.966
arf6downstreampathway	cd8tcrdownstreampathway	2	0.669143	NA	N	0.583
arf6downstreampathway	ceramide_pathway	2	0.526592	NA	N	0.966
arf6downstreampathway	cxcr3pathway	2	0.660086	NA	N	0.919
arf6downstreampathway	cxcr4_pathway	3	0.639653	NA	N	0.966
arf6downstreampathway	ecadherin_keratinocyte_pathway	4	0.553403	SOP	N	0.954
arf6downstreampathway	ecadherin_nascentaj_pathway	6	0.696894	SOP	N	0.989
arf6downstreampathway	epha_fwdpathway	1	0.643705	NA	N	0.593
arf6downstreampathway	epha2_fwdpathway	4	0.732703	SOP	N	0.919
arf6downstreampathway	ephrinbrevpathway	3	0.685367	SOP	N	0.777
arf6downstreampathway	epopathway	0	0.658499	NA	N	0.907
arf6downstreampathway	erbb1_downstream_pathway	6	0.737295	SOP	N	0.989
arf6downstreampathway	erbb1_internalization_pathway	0	0.612655	SIP	N	0.966
arf6downstreampathway	erbb1_receptor_proximal_pathway	3	0.66469	SOP	N	0.954
arf6downstreampathway	erbb2erbb3pathway	3	0.71017	NA	N	0.955
arf6downstreampathway	fak_pathway	4	0.778193	SOP	N	0.966
arf6downstreampathway	fgf_pathway	3	0.563829	NA	N	0.895
arf6downstreampathway	igf1_pathway	0	0.531504	SIP	N	0.966
arf6downstreampathway	il2_1pathway	3	0.678385	NA	N	0.954
arf6downstreampathway	il2_pi3kpathway	2	0.51964	NA	N	0.966
arf6downstreampathway	il2_stat5pathway	0	0.387351	SIP	N	0.733
arf6downstreampathway	il6_7pathway	2	0.584994	SIP	N	0.954
arf6downstreampathway	kitpathway	1	0.636612	NA	N	0.942
arf6downstreampathway	lymphangiogenesis_pathway	2	0.698065	NA	N	0.93
arf6downstreampathway	mapktrkpathway	2	0.671685	NA	N	0.931
arf6downstreampathway	mtor_4pathway	7	0.627579	SOP	N	0.989
arf6downstreampathway	ncadherinpathway	3	0.589407	SOP	N	0.966
arf6downstreampathway	nephrin_neph1_pathway	2	0.667374	NA	N	0.884
arf6downstreampathway	p38_mk2pathway	0	0.553875	NA	N	0.988
arf6downstreampathway	p38alphabetadownstreampathway	0	0.534752	NA	N	0.965
arf6downstreampathway	p75ntrpathway	2	0.538885	NA	N	0.989
arf6downstreampathway	pdgfrapathway	0	0.570532	SIP	N	0.884
arf6downstreampathway	pdgfrbpathway	1	0.629456	SIP	N	0.919
arf6downstreampathway	pi3kcibpathway	1	0.557833	NA	N	0.356
arf6downstreampathway	pi3kcipathway	6	0.711837	SOP	N	0.931
arf6downstreampathway	pi3kplctrkpathway	0	0.625244	NA	N	0.942
arf6downstreampathway	rac1_pathway	3	0.634078	NA	N	0.966
arf6downstreampathway	rac1_reg_pathway	5	0.624999	SOP	N	0.942
arf6downstreampathway	s1p_s1p2_pathway	5	0.676641	SOP	N	0.919
arf6downstreampathway	syndecan_1_pathway	2	0.531465	NA	N	0.801
arf6downstreampathway	syndecan_2_pathway	3	0.676161	SOP	N	0.954
arf6downstreampathway	syndecan_4_pathway	3	0.578228	SOP	N	0.942
arf6downstreampathway	tcrraspathway	2	0.660984	NA	N	0.849
arf6downstreampathway	trkrpathway	6	0.73931	SOP	N	0.966
arf6downstreampathway	vegfr1_2_pathway	5	0.650497	SOP	N	0.966
arf6downstreampathway	vegfr1_pathway	2	0.562743	NA	N	0.965
atf2_pathway	alk1pathway	2	0.518397	NA	N	0.877
atf2_pathway	anthraxpathway	2	0.644837	SIP	N	0.726
atf2_pathway	ar_nongenomic_pathway	4	0.550324	NA	N	0.94
atf2_pathway	cd8tcrdownstreampathway	8	0.709032	SOP	N	0.539
atf2_pathway	cmyb_pathway	3	0.597986	SIP	N	0.976
atf2_pathway	cxcr3pathway	4	0.581904	NA	N	0.887
atf2_pathway	epopathway	4	0.573057	NA	N	0.843
atf2_pathway	erbb2erbb3pathway	6	0.5901	SOP	N	0.943
atf2_pathway	foxm1pathway	6	0.504163	SOP	N	0.861
atf2_pathway	hif1_tfpathway	5	0.511062	NA	N	0.953
atf2_pathway	hivnefpathway	2	0.544392	NA	N	0.808
atf2_pathway	hnf3apathway	6	0.465907	SOP	N	0.756
atf2_pathway	il12_stat4pathway	5	0.502762	SOP	N	0.504
atf2_pathway	il2_stat5pathway	2	0.439247	SIP	N	0.756
atf2_pathway	il23pathway	5	0.594756	SOP	N	0.519
atf2_pathway	il6_7pathway	6	0.703737	SOP	N	0.964
atf2_pathway	kitpathway	3	0.587513	SIP	N	0.905
atf2_pathway	lymphangiogenesis_pathway	5	0.567553	SOP	N	0.9
atf2_pathway	mapktrkpathway	5	0.712333	SOP	N	0.915
atf2_pathway	myc_represspathway	7	0.504542	SOP	N	0.953
atf2_pathway	nephrin_neph1_pathway	3	0.527027	NA	N	0.887
atf2_pathway	nfkappabcanonicalpathway	1	0.698027	NA	N	0.926
atf2_pathway	p38_mk2pathway	4	0.679084	SOP	N	0.929
atf2_pathway	p38alphabetadownstreampathway	8	0.729432	SOP	N	0.915
atf2_pathway	p38gammadeltapathway	1	0.53032	SIP	N	0.67
atf2_pathway	p53regulationpathway	6	0.618396	SOP	N	0.919
atf2_pathway	pdgfrapathway	4	0.609995	NA	N	0.924
atf2_pathway	pdgfrbpathway	0	0.45623	SIP	N	0.856
atf2_pathway	pi3kplctrkpathway	2	0.509715	NA	N	0.905
atf2_pathway	rac1_pathway	5	0.597323	NA	Y	0.953
atf2_pathway	rb_1pathway	10	0.67975	SOP	N	0.915
atf2_pathway	retinoic_acid_pathway	6	0.686875	SOP	N	0.89
atf2_pathway	s1p_s1p2_pathway	6	0.692258	SOP	N	0.926
atf2_pathway	syndecan_2_pathway	5	0.485585	SOP	N	0.964
atf2_pathway	tcrcalciumpathway	4	0.438277	SIP	N	0.519
atf2_pathway	tcrjnkpathway	2	0.647389	NA	N	0.731
atf2_pathway	tgfbrpathway	1	0.628367	NA	N	0.943
atf2_pathway	trkrpathway	3	0.507891	NA	N	0.953
atf2_pathway	vegfr1_2_pathway	4	0.545149	NA	N	0.953
aurora_a_pathway	nfkappabcanonicalpathway	2	0.505851	NA	Y	0.964
aurora_a_pathway	p53regulationpathway	4	0.531376	NA	N	0.954
aurora_a_pathway	pi3kciaktpathway	3	0.455505	SIP	N	0.954
aurora_a_pathway	rb_1pathway	1	0.431177	SIP	N	0.941
aurora_b_pathway	aurora_a_pathway	7	0.422244	SOP	N	0.917
aurora_b_pathway	lis1pathway	2	0.329651	SIP	N	0.932
aurora_b_pathway	plk1_pathway	7	0.614909	SOP	N	0.902
aurora_b_pathway	ranbp2pathway	0	0.266468	SIP	N	0.818
avb3_integrin_pathway	a4b1_paxdep_pathway	8	0.722029	SOP	N	0.965
avb3_integrin_pathway	a4b1_paxindep_pathway	10	0.758619	SOP	N	0.953
avb3_integrin_pathway	a6b1_a6b4_integrin_pathway	5	0.80171	SIP	N	0.966
avb3_integrin_pathway	alphasynuclein_pathway	4	0.656868	SIP	N	0.93
avb3_integrin_pathway	ar_nongenomic_pathway	8	0.747535	SOP	N	0.977
avb3_integrin_pathway	cd8tcrdownstreampathway	2	0.624303	NA	N	0.64
avb3_integrin_pathway	cxcr3pathway	6	0.722042	SOP	N	0.919
avb3_integrin_pathway	ecadherin_keratinocyte_pathway	7	0.764632	SOP	N	0.954
avb3_integrin_pathway	ecadherin_stabilization_pathway	5	0.539426	SIP	N	0.954
avb3_integrin_pathway	epha_fwdpathway	5	0.690705	SOP	N	0.593
avb3_integrin_pathway	epha2_fwdpathway	10	0.783247	SOP	N	0.953
avb3_integrin_pathway	ephrinbrevpathway	6	0.714303	SOP	N	0.814
avb3_integrin_pathway	epopathway	3	0.774906	SIP	N	0.942
avb3_integrin_pathway	erbb_network_pathway	1	0.470958	SIP	N	0.558
avb3_integrin_pathway	erbb1_downstream_pathway	8	0.755444	SIP	N	0.989
avb3_integrin_pathway	erbb1_internalization_pathway	5	0.734493	SOP	N	0.966
avb3_integrin_pathway	erbb2erbb3pathway	8	0.774261	SOP	N	0.989
avb3_integrin_pathway	fak_pathway	13	0.814118	SOP	N	1
avb3_integrin_pathway	fgf_pathway	11	0.740666	SOP	N	0.895
avb3_integrin_pathway	ifngpathway	7	0.570248	SOP	N	0.977
avb3_integrin_pathway	il12_stat4pathway	0	0.34861	SIP	N	0.581
avb3_integrin_pathway	il2_stat5pathway	3	0.593957	SIP	N	0.733
avb3_integrin_pathway	il6_7pathway	6	0.696751	SOP	N	0.988
avb3_integrin_pathway	kitpathway	7	0.7668	SOP	N	0.977
avb3_integrin_pathway	lymphangiogenesis_pathway	6	0.783874	SOP	N	0.93
avb3_integrin_pathway	mapktrkpathway	2	0.591575	NA	N	0.965
avb3_integrin_pathway	ncadherinpathway	6	0.715964	SOP	N	0.966
avb3_integrin_pathway	nephrin_neph1_pathway	5	0.741938	SOP	N	0.919
avb3_integrin_pathway	p38_mk2pathway	0	0.501583	NA	N	0.954
avb3_integrin_pathway	pdgfrapathway	3	0.734966	SIP	N	0.919
avb3_integrin_pathway	pdgfrbpathway	8	0.828498	SOP	N	0.953
avb3_integrin_pathway	pi3kciaktpathway	4	0.655171	NA	N	0.966
avb3_integrin_pathway	pi3kplctrkpathway	4	0.793013	SIP	N	0.942
avb3_integrin_pathway	rac1_pathway	3	0.452445	SIP	N	1
avb3_integrin_pathway	s1p_s1p2_pathway	6	0.567977	SOP	N	0.953
avb3_integrin_pathway	syndecan_1_pathway	3	0.600374	NA	N	0.801
avb3_integrin_pathway	syndecan_2_pathway	5	0.756634	SOP	N	0.988
avb3_integrin_pathway	syndecan_4_pathway	6	0.762935	SOP	N	0.942
avb3_integrin_pathway	tcrjnkpathway	0	0.414624	SIP	N	0.709
avb3_integrin_pathway	tgfbrpathway	3	0.574273	SIP	N	0.989
avb3_integrin_pathway	trkrpathway	8	0.77342	SOP	N	1
avb3_integrin_pathway	vegfr1_2_pathway	20	0.90961	SOP	N	1
avb3_integrin_pathway	vegfr1_pathway	9	0.809073	SOP	N	0.965
avb3_opn_pathway	a4b1_paxdep_pathway	5	0.681008	SOP	N	0.941
avb3_opn_pathway	a4b1_paxindep_pathway	7	0.719801	SOP	N	0.929
avb3_opn_pathway	a6b1_a6b4_integrin_pathway	3	0.614243	NA	N	0.921
avb3_opn_pathway	alphasynuclein_pathway	4	0.647795	SOP	N	0.94
avb3_opn_pathway	amb2_neutrophils_pathway	5	0.544946	SOP	N	0.905
avb3_opn_pathway	angiopoietinreceptor_pathway	10	0.846003	SOP	N	0.917
avb3_opn_pathway	anthraxpathway	2	0.668582	SIP	N	0.75
avb3_opn_pathway	ar_nongenomic_pathway	7	0.786691	SOP	N	0.988
avb3_opn_pathway	arf6downstreampathway	6	0.689746	SOP	N	0.954
avb3_opn_pathway	atf2_pathway	7	0.680403	SOP	N	0.929
avb3_opn_pathway	avb3_integrin_pathway	14	0.746566	SOP	Y	0.954
avb3_opn_pathway	cd8tcrdownstreampathway	5	0.775498	NA	N	0.643
avb3_opn_pathway	cd8tcrpathway	2	0.780211	SIP	N	0.821
avb3_opn_pathway	cdc42_pathway	11	0.846638	SOP	N	0.965
avb3_opn_pathway	ceramide_pathway	7	0.702911	SOP	N	0.988
avb3_opn_pathway	cxcr3pathway	4	0.76153	NA	N	0.929
avb3_opn_pathway	cxcr4_pathway	10	0.7661	SOP	N	0.954
avb3_opn_pathway	ecadherin_keratinocyte_pathway	6	0.648332	SOP	N	0.931
avb3_opn_pathway	ecadherin_nascentaj_pathway	6	0.676217	SOP	N	0.977
avb3_opn_pathway	ecadherin_stabilization_pathway	1	0.386956	SIP	N	0.965
avb3_opn_pathway	epha_fwdpathway	2	0.658743	SIP	N	0.595
avb3_opn_pathway	epha2_fwdpathway	7	0.733363	SOP	N	0.929
avb3_opn_pathway	ephbfwdpathway	7	0.74421	SOP	N	0.954
avb3_opn_pathway	ephrinbrevpathway	6	0.780291	SOP	N	0.821
avb3_opn_pathway	epopathway	3	0.774329	SIP	N	0.917
avb3_opn_pathway	erbb_network_pathway	0	0.353761	SIP	N	0.56
avb3_opn_pathway	erbb1_downstream_pathway	11	0.832775	SOP	N	0.977
avb3_opn_pathway	erbb1_internalization_pathway	3	0.63615	SIP	N	0.988
avb3_opn_pathway	erbb1_receptor_proximal_pathway	6	0.715762	SOP	N	0.965
avb3_opn_pathway	erbb2erbb3pathway	9	0.799974	SOP	N	0.944
avb3_opn_pathway	et_egfrpathway	0	0.5285	SIP	N	0.643
avb3_opn_pathway	fak_pathway	11	0.800132	SOP	N	0.954
avb3_opn_pathway	faspathway	6	0.773205	SOP	N	0.917
avb3_opn_pathway	fgf_pathway	10	0.675191	SOP	N	0.905
avb3_opn_pathway	foxopathway	2	0.528729	NA	N	0.988
avb3_opn_pathway	hivnefpathway	6	0.534008	SOP	N	0.857
avb3_opn_pathway	ifngpathway	5	0.596839	SOP	N	0.953
avb3_opn_pathway	igf1_pathway	3	0.65294	SIP	N	0.954
avb3_opn_pathway	il12_stat4pathway	3	0.565084	SIP	N	0.583
avb3_opn_pathway	il1pathway	7	0.737587	SOP	N	0.94
avb3_opn_pathway	il2_1pathway	10	0.818418	SOP	N	0.931
avb3_opn_pathway	il2_pi3kpathway	6	0.685145	SOP	N	0.954
avb3_opn_pathway	il2_stat5pathway	2	0.566558	SIP	N	0.738
avb3_opn_pathway	il23pathway	5	0.621253	SOP	N	0.631
avb3_opn_pathway	il6_7pathway	6	0.807119	SOP	N	0.931
avb3_opn_pathway	kitpathway	4	0.756832	SIP	N	0.953
avb3_opn_pathway	lymphangiogenesis_pathway	4	0.80635	SOP	N	0.94
avb3_opn_pathway	mapktrkpathway	3	0.776698	SIP	N	0.976
avb3_opn_pathway	mtor_4pathway	5	0.691372	NA	N	0.977
avb3_opn_pathway	ncadherinpathway	8	0.644772	SOP	N	0.988
avb3_opn_pathway	nectin_pathway	7	0.662302	SOP	N	0.941
avb3_opn_pathway	nephrin_neph1_pathway	6	0.819963	SOP	N	0.893
avb3_opn_pathway	nfat_3pathway	3	0.55527	NA	N	0.977
avb3_opn_pathway	nfkappabcanonicalpathway	4	0.673583	SOP	N	0.964
avb3_opn_pathway	p38_mk2pathway	0	0.660455	NA	N	0.965
avb3_opn_pathway	p38alphabetadownstreampathway	1	0.694311	SIP	N	0.941
avb3_opn_pathway	p38alphabetapathway	3	0.793902	SIP	N	0.917
avb3_opn_pathway	p75ntrpathway	6	0.62858	SOP	N	0.977
avb3_opn_pathway	pdgfrapathway	5	0.740743	SOP	N	0.893
avb3_opn_pathway	pdgfrbpathway	4	0.729306	SIP	N	0.929
avb3_opn_pathway	pi3kciaktpathway	1	0.549994	NA	N	0.988
avb3_opn_pathway	pi3kcibpathway	1	0.580845	NA	N	0.357
avb3_opn_pathway	pi3kcipathway	6	0.773266	SOP	N	0.941
avb3_opn_pathway	pi3kplctrkpathway	2	0.690315	NA	N	0.988
avb3_opn_pathway	ps1pathway	4	0.563253	NA	N	0.919
avb3_opn_pathway	rac1_pathway	7	0.696818	SOP	N	0.954
avb3_opn_pathway	rapid_gr_pathway	1	0.623187	NA	N	0.536
avb3_opn_pathway	reelinpathway	3	0.681819	SIP	N	0.917
avb3_opn_pathway	reg_gr_pathway	7	0.657463	SOP	N	0.919
avb3_opn_pathway	ret_pathway	10	0.775873	SOP	N	0.954
avb3_opn_pathway	retinoic_acid_pathway	3	0.533092	NA	N	0.964
avb3_opn_pathway	rxr_vdr_pathway	0	0.272866	SIP	N	0.905
avb3_opn_pathway	s1p_s1p1_pathway	7	0.710877	SOP	N	0.893
avb3_opn_pathway	s1p_s1p2_pathway	8	0.765764	SOP	N	0.929
avb3_opn_pathway	s1p_s1p4_pathway	4	0.599008	SOP	N	0.845
avb3_opn_pathway	syndecan_1_pathway	3	0.546563	SOP	N	0.772
avb3_opn_pathway	syndecan_2_pathway	5	0.693158	SOP	N	0.965
avb3_opn_pathway	syndecan_4_pathway	4	0.623273	SOP	N	0.917
avb3_opn_pathway	tcptp_pathway	2	0.658505	SIP	N	0.965
avb3_opn_pathway	tcrjnkpathway	3	0.673185	SOP	N	0.714
avb3_opn_pathway	tcrraspathway	3	0.724173	SOP	N	0.857
avb3_opn_pathway	tgfbrpathway	1	0.569638	SIP	N	0.977
avb3_opn_pathway	tnfpathway	4	0.641072	NA	N	0.94
avb3_opn_pathway	trail_pathway	7	0.721433	SOP	N	0.893
avb3_opn_pathway	trkrpathway	8	0.72028	SOP	N	0.954
avb3_opn_pathway	txa2pathway	4	0.623947	NA	N	0.917
avb3_opn_pathway	vegfr1_2_pathway	11	0.790346	SOP	N	0.954
avb3_opn_pathway	vegfr1_pathway	4	0.689128	SOP	N	0.941
bard1pathway	p53regulationpathway	4	0.587173	NA	N	0.977
bard1pathway	rb_1pathway	2	0.501864	SIP	N	0.917
bcr_5pathway	a4b1_paxdep_pathway	3	0.624238	NA	N	0.941
bcr_5pathway	a4b1_paxindep_pathway	3	0.612679	SIP	N	0.929
bcr_5pathway	a6b1_a6b4_integrin_pathway	7	0.591239	SOP	N	0.954
bcr_5pathway	alphasynuclein_pathway	5	0.622238	SIP	N	0.94
bcr_5pathway	amb2_neutrophils_pathway	3	0.443559	SIP	N	0.905
bcr_5pathway	angiopoietinreceptor_pathway	15	0.847183	SOP	N	0.917
bcr_5pathway	anthraxpathway	4	0.750118	SIP	N	0.75
bcr_5pathway	ar_nongenomic_pathway	11	0.797228	SOP	N	0.988
bcr_5pathway	arf6downstreampathway	3	0.641418	NA	N	0.954
bcr_5pathway	atf2_pathway	6	0.742797	NA	N	0.929
bcr_5pathway	avb3_integrin_pathway	6	0.662593	SIP	N	0.988
bcr_5pathway	avb3_opn_pathway	14	0.892932	SOP	N	0.965
bcr_5pathway	cd40_pathway	9	0.82158	SOP	N	0.845
bcr_5pathway	cd8tcrdownstreampathway	13	0.856496	SOP	N	0.643
bcr_5pathway	cd8tcrpathway	17	0.850216	SOP	N	0.784
bcr_5pathway	cdc42_pathway	12	0.848251	SOP	N	1
bcr_5pathway	ceramide_pathway	10	0.789471	SOP	N	0.988
bcr_5pathway	cmyb_pathway	4	0.46776	SIP	N	0.919
bcr_5pathway	cxcr3pathway	10	0.836136	SOP	N	0.929
bcr_5pathway	cxcr4_pathway	12	0.732734	SOP	N	0.988
bcr_5pathway	ecadherin_keratinocyte_pathway	4	0.581208	SIP	N	0.931
bcr_5pathway	ecadherin_nascentaj_pathway	6	0.599552	SOP	N	0.977
bcr_5pathway	ecadherin_stabilization_pathway	0	0.236986	SIP	N	0.965
bcr_5pathway	epha_fwdpathway	2	0.608991	SIP	N	0.595
bcr_5pathway	epha2_fwdpathway	6	0.663889	SOP	N	0.964
bcr_5pathway	ephbfwdpathway	10	0.734396	SOP	N	0.988
bcr_5pathway	ephrinbrevpathway	6	0.764691	SOP	N	0.821
bcr_5pathway	epopathway	14	0.81829	SOP	N	0.952
bcr_5pathway	er_nongenomic_pathway	7	0.642244	SOP	N	0.964
bcr_5pathway	erbb_network_pathway	0	0.332046	SIP	N	0.56
bcr_5pathway	erbb1_downstream_pathway	19	0.867391	SOP	N	0.977
bcr_5pathway	erbb1_internalization_pathway	7	0.652537	SOP	N	0.988
bcr_5pathway	erbb1_receptor_proximal_pathway	10	0.71376	SOP	N	1
bcr_5pathway	erbb2erbb3pathway	16	0.845867	SOP	N	0.977
bcr_5pathway	erbb4_pathway	6	0.785107	SOP	N	0.857
bcr_5pathway	et_egfrpathway	4	0.533138	SOP	N	0.643
bcr_5pathway	fak_pathway	12	0.749463	SOP	N	0.988
bcr_5pathway	faspathway	12	0.882288	SOP	N	0.917
bcr_5pathway	fcer1pathway	27	0.938135	SOP	N	0.964
bcr_5pathway	fgf_pathway	11	0.701661	SOP	N	0.905
bcr_5pathway	foxopathway	4	0.610136	NA	N	0.988
bcr_5pathway	glypican_1pathway	1	0.526737	SIP	N	0.857
bcr_5pathway	hivnefpathway	5	0.615756	NA	N	0.857
bcr_5pathway	ifngpathway	9	0.708751	SOP	N	0.988
bcr_5pathway	igf1_pathway	9	0.676232	SOP	N	0.988
bcr_5pathway	il12_2pathway	6	0.751528	SIP	N	0.75
bcr_5pathway	il12_stat4pathway	5	0.587326	SIP	N	0.583
bcr_5pathway	il1pathway	11	0.849318	SOP	N	0.94
bcr_5pathway	il2_1pathway	16	0.879061	SOP	N	0.965
bcr_5pathway	il2_pi3kpathway	10	0.698067	SOP	N	0.988
bcr_5pathway	il2_stat5pathway	5	0.617437	SOP	N	0.738
bcr_5pathway	il23pathway	5	0.622118	SIP	N	0.571
bcr_5pathway	il27pathway	0	0.429237	SIP	N	0.548
bcr_5pathway	il4_2pathway	9	0.576391	SOP	N	0.821
bcr_5pathway	il6_7pathway	9	0.838461	SOP	N	0.965
bcr_5pathway	insulin_pathway	11	0.632103	SOP	N	1
bcr_5pathway	kitpathway	17	0.832021	SOP	N	0.988
bcr_5pathway	lymphangiogenesis_pathway	9	0.803373	SOP	N	0.94
bcr_5pathway	lysophospholipid_pathway	10	0.673938	SOP	N	0.953
bcr_5pathway	mapktrkpathway	8	0.831172	SOP	N	0.976
bcr_5pathway	met_pathway	18	0.772398	SOP	N	0.988
bcr_5pathway	mtor_4pathway	9	0.751933	SOP	N	0.977
bcr_5pathway	ncadherinpathway	6	0.536393	SOP	N	0.988
bcr_5pathway	nectin_pathway	4	0.565832	SIP	N	0.976
bcr_5pathway	nephrin_neph1_pathway	7	0.818977	SOP	N	0.929
bcr_5pathway	nfat_3pathway	9	0.638171	SOP	N	0.977
bcr_5pathway	nfat_tfpathway	4	0.409806	SIP	N	0.643
bcr_5pathway	nfkappabalternativepathway	2	0.580993	NA	N	0.571
bcr_5pathway	nfkappabatypicalpathway	9	0.825805	SOP	N	0.893
bcr_5pathway	nfkappabcanonicalpathway	9	0.766164	SOP	N	0.964
bcr_5pathway	p38_mk2pathway	2	0.743748	NA	N	0.965
bcr_5pathway	p38_mkk3_6pathway	6	0.75719	SOP	N	0.94
bcr_5pathway	p38alphabetadownstreampathway	3	0.73468	SIP	N	0.976
bcr_5pathway	p38alphabetapathway	4	0.851801	SIP	N	0.917
bcr_5pathway	p38gammadeltapathway	0	0.514298	SIP	N	0.738
bcr_5pathway	p75ntrpathway	10	0.698658	SOP	N	0.977
bcr_5pathway	pdgfrapathway	9	0.73373	SOP	N	0.893
bcr_5pathway	pdgfrbpathway	14	0.722389	SOP	N	0.964
bcr_5pathway	pi3kciaktpathway	4	0.621074	NA	N	0.988
bcr_5pathway	pi3kcibpathway	2	0.618406	NA	N	0.357
bcr_5pathway	pi3kcipathway	14	0.774816	SOP	Y	0.976
bcr_5pathway	pi3kplctrkpathway	8	0.725489	SOP	N	0.953
bcr_5pathway	prlsignalingeventspathway	3	0.539197	NA	N	0.988
bcr_5pathway	ps1pathway	6	0.606953	NA	N	0.953
bcr_5pathway	ptp1bpathway	8	0.672312	SOP	N	0.869
bcr_5pathway	rac1_pathway	5	0.70703	SIP	N	0.988
bcr_5pathway	rapid_gr_pathway	2	0.705144	NA	N	0.536
bcr_5pathway	rb_1pathway	3	0.520941	NA	N	0.941
bcr_5pathway	reelinpathway	4	0.672097	SIP	N	0.917
bcr_5pathway	reg_gr_pathway	10	0.712158	SOP	N	0.953
bcr_5pathway	ret_pathway	13	0.783966	SOP	N	0.988
bcr_5pathway	retinoic_acid_pathway	5	0.608757	SOP	N	0.964
bcr_5pathway	rhoa_pathway	4	0.658225	SIP	N	0.964
bcr_5pathway	s1p_s1p1_pathway	3	0.593638	NA	N	0.893
bcr_5pathway	s1p_s1p2_pathway	8	0.79391	SOP	N	0.929
bcr_5pathway	s1p_s1p3_pathway	4	0.628618	NA	N	0.929
bcr_5pathway	s1p_s1p4_pathway	2	0.552707	NA	N	0.845
bcr_5pathway	smad2_3pathway	4	0.321348	SOP	N	1
bcr_5pathway	syndecan_1_pathway	2	0.513693	NA	N	0.772
bcr_5pathway	syndecan_2_pathway	5	0.631012	NA	N	0.965
bcr_5pathway	syndecan_3_pathway	0	0.301107	SIP	N	0.583
bcr_5pathway	syndecan_4_pathway	1	0.529043	NA	N	0.917
bcr_5pathway	tcptp_pathway	5	0.651309	SIP	N	1
bcr_5pathway	tcr_pathway	20	0.850811	SOP	N	0.881
bcr_5pathway	tcrcalciumpathway	6	0.289591	SOP	N	0.571
bcr_5pathway	tcrjnkpathway	5	0.791719	SOP	N	0.714
bcr_5pathway	tcrraspathway	7	0.782512	SOP	N	0.857
bcr_5pathway	tgfbrpathway	5	0.597343	NA	N	0.977
bcr_5pathway	tnfpathway	7	0.773656	SOP	N	0.94
bcr_5pathway	trail_pathway	9	0.84362	SOP	N	0.893
bcr_5pathway	trkrpathway	11	0.742754	SOP	N	0.988
bcr_5pathway	txa2pathway	5	0.612586	SIP	N	0.952
bcr_5pathway	vegfr1_2_pathway	13	0.752908	SOP	N	0.988
bcr_5pathway	vegfr1_pathway	8	0.688656	SOP	N	0.941
bcr_5pathway	wnt_noncanonical_pathway	3	0.766227	SIP	N	0.905
bmppathway	alk1pathway	8	0.750509	SOP	N	0.868
bmppathway	alk2pathway	6	0.584914	SOP	N	0.565
bmppathway	glypican_3pathway	1	0.554294	NA	N	0.548
bmppathway	nfkappabcanonicalpathway	0	0.46438	SIP	N	0.821
bmppathway	smad2_3pathway	7	0.508382	SOP	N	0.869
bmppathway	tgfbrpathway	12	0.69103	SOP	N	0.852
caspase_pathway	anthraxpathway	2	0.180309	SIP	N	0.75
caspase_pathway	nfkappabcanonicalpathway	3	0.291051	SIP	N	0.929
caspase_pathway	pi3kciaktpathway	1	0.308008	SIP	N	0.988
cd40_pathway	angiopoietinreceptor_pathway	6	0.624282	SOP	N	0.842
cd40_pathway	anthraxpathway	1	0.652834	SIP	N	0.662
cd40_pathway	ar_tf_pathway	4	0.519974	NA	N	0.854
cd40_pathway	atf2_pathway	5	0.750234	SOP	N	0.872
cd40_pathway	avb3_opn_pathway	7	0.735657	SOP	N	0.845
cd40_pathway	caspase_pathway	4	0.285265	SIP	N	0.845
cd40_pathway	cd8tcrdownstreampathway	3	0.684199	NA	N	0.455
cd40_pathway	cd8tcrpathway	3	0.603383	NA	N	0.774
cd40_pathway	cdc42_pathway	6	0.604479	SOP	N	0.845
cd40_pathway	ceramide_pathway	10	0.769188	SOP	N	0.837
cd40_pathway	cmyb_pathway	2	0.50726	SIP	N	0.854
cd40_pathway	cxcr3pathway	3	0.514347	NA	N	0.903
cd40_pathway	epopathway	5	0.514227	SOP	N	0.803
cd40_pathway	erbb1_downstream_pathway	8	0.614281	SOP	N	0.83
cd40_pathway	erbb2erbb3pathway	5	0.530893	SOP	N	0.83
cd40_pathway	faspathway	9	0.771922	SOP	N	0.872
cd40_pathway	foxopathway	4	0.654179	NA	N	0.837
cd40_pathway	hivnefpathway	8	0.685693	SOP	N	0.842
cd40_pathway	ifngpathway	2	0.517694	SIP	N	0.854
cd40_pathway	il12_2pathway	5	0.752724	SOP	N	0.662
cd40_pathway	il12_stat4pathway	3	0.601425	SIP	N	0.438
cd40_pathway	il1pathway	5	0.905771	SOP	N	0.812
cd40_pathway	il2_1pathway	8	0.622406	SOP	N	0.845
cd40_pathway	il2_pi3kpathway	6	0.466887	SOP	N	0.837
cd40_pathway	il2_stat5pathway	5	0.439349	SOP	N	0.642
cd40_pathway	il23pathway	4	0.59849	SOP	N	0.424
cd40_pathway	il6_7pathway	7	0.68363	SOP	N	0.845
cd40_pathway	kitpathway	3	0.532187	NA	N	0.816
cd40_pathway	lymphangiogenesis_pathway	4	0.499009	SOP	N	0.851
cd40_pathway	mapktrkpathway	1	0.645559	SIP	N	0.863
cd40_pathway	mtor_4pathway	1	0.501631	NA	N	0.83
cd40_pathway	nephrin_neph1_pathway	6	0.561983	SOP	N	0.861
cd40_pathway	nfat_3pathway	5	0.604893	SOP	N	0.83
cd40_pathway	nfat_tfpathway	4	0.511447	SIP	N	0.455
cd40_pathway	nfkappabalternativepathway	2	0.669988	NA	Y	0.603
cd40_pathway	nfkappabcanonicalpathway	6	0.854497	SOP	Y	0.872
cd40_pathway	p38_mk2pathway	2	0.624905	NA	N	0.845
cd40_pathway	p38alphabetadownstreampathway	3	0.696456	NA	N	0.863
cd40_pathway	p38alphabetapathway	4	0.687658	SOP	N	0.872
cd40_pathway	p38gammadeltapathway	0	0.463555	SIP	N	0.55
cd40_pathway	p75ntrpathway	7	0.65742	SOP	N	0.83
cd40_pathway	pdgfrapathway	1	0.48654	SIP	N	0.782
cd40_pathway	ps1pathway	2	0.650024	SIP	N	0.816
cd40_pathway	rac1_pathway	7	0.612569	SOP	N	0.837
cd40_pathway	rapid_gr_pathway	4	0.694178	SOP	N	0.367
cd40_pathway	rb_1pathway	4	0.581206	NA	N	0.787
cd40_pathway	reg_gr_pathway	11	0.741457	SOP	N	0.854
cd40_pathway	retinoic_acid_pathway	3	0.592054	NA	N	0.833
cd40_pathway	s1p_s1p2_pathway	3	0.637823	NA	N	0.795
cd40_pathway	tcrcalciumpathway	3	0.383339	SIP	N	0.424
cd40_pathway	tcrjnkpathway	4	0.70509	SOP	N	0.651
cd40_pathway	tcrraspathway	0	0.511146	SIP	N	0.757
cd40_pathway	tgfbrpathway	0	0.528078	NA	N	0.83
cd40_pathway	tnfpathway	8	0.821845	SOP	N	0.892
cd40_pathway	trail_pathway	4	0.758477	SOP	N	0.895
cd40_pathway	trkrpathway	0	0.408857	SIP	N	0.837
cd8tcrdownstreampathway	alphasynuclein_pathway	2	0.59488	NA	N	0.662
cd8tcrdownstreampathway	epha2_fwdpathway	0	0.619531	NA	N	0.596
cd8tcrdownstreampathway	fak_pathway	7	0.755137	SOP	N	0.64
cd8tcrdownstreampathway	fgf_pathway	4	0.700177	SIP	N	0.497
cd8tcrdownstreampathway	il12_stat4pathway	16	0.568058	SOP	N	0.419
cd8tcrdownstreampathway	lymphangiogenesis_pathway	2	0.77251	SIP	N	0.545
cd8tcrdownstreampathway	nfkappabcanonicalpathway	2	0.609734	NA	N	0.596
cd8tcrdownstreampathway	rac1_pathway	3	0.71667	NA	N	0.64
cd8tcrdownstreampathway	tgfbrpathway	0	0.502151	NA	N	0.636
cd8tcrpathway	a4b1_paxdep_pathway	1	0.71515	SIP	N	0.799
cd8tcrpathway	a4b1_paxindep_pathway	1	0.711167	SIP	N	0.806
cd8tcrpathway	a6b1_a6b4_integrin_pathway	5	0.599871	NA	N	0.741
cd8tcrpathway	alphasynuclein_pathway	2	0.693029	SIP	N	0.783
cd8tcrpathway	amb2_neutrophils_pathway	4	0.525032	SIP	N	0.81
cd8tcrpathway	angiopoietinreceptor_pathway	4	0.758492	SIP	N	0.775
cd8tcrpathway	anthraxpathway	0	0.596151	SIP	N	0.631
cd8tcrpathway	ar_nongenomic_pathway	3	0.757763	SIP	N	0.791
cd8tcrpathway	arf_3pathway	0	0.223255	SIP	N	0.814
cd8tcrpathway	arf6downstreampathway	0	0.605558	NA	N	0.814
cd8tcrpathway	atf2_pathway	1	0.528452	NA	N	0.806
cd8tcrpathway	avb3_integrin_pathway	2	0.683467	SIP	N	0.777
cd8tcrpathway	cd8tcrdownstreampathway	16	0.78513	SOP	Y	0.341
cd8tcrpathway	ceramide_pathway	1	0.599899	SIP	N	0.814
cd8tcrpathway	cxcr3pathway	5	0.797201	NA	N	0.792
cd8tcrpathway	cxcr4_pathway	13	0.867687	SOP	N	0.777
cd8tcrpathway	ecadherin_keratinocyte_pathway	3	0.671249	SIP	N	0.821
cd8tcrpathway	ecadherin_nascentaj_pathway	2	0.651284	SIP	N	0.807
cd8tcrpathway	ecadherin_stabilization_pathway	0	0.265337	SIP	N	0.821
cd8tcrpathway	epha_fwdpathway	4	0.740079	SIP	N	0.396
cd8tcrpathway	epha2_fwdpathway	3	0.751081	SIP	N	0.768
cd8tcrpathway	ephrinbrevpathway	2	0.845595	SIP	N	0.707
cd8tcrpathway	epopathway	8	0.806531	SOP	N	0.815
cd8tcrpathway	erbb_network_pathway	0	0.30885	SIP	N	0.593
cd8tcrpathway	erbb1_downstream_pathway	8	0.770123	SIP	N	0.807
cd8tcrpathway	erbb1_internalization_pathway	7	0.677189	SOP	N	0.814
cd8tcrpathway	erbb1_receptor_proximal_pathway	8	0.753657	SOP	N	0.784
cd8tcrpathway	erbb2erbb3pathway	7	0.77705	SOP	N	0.77
cd8tcrpathway	et_egfrpathway	4	0.512734	SOP	N	0.525
cd8tcrpathway	fak_pathway	5	0.752792	SIP	N	0.777
cd8tcrpathway	faspathway	5	0.774076	SOP	N	0.801
cd8tcrpathway	fgf_pathway	7	0.666549	SOP	N	0.689
cd8tcrpathway	ifngpathway	3	0.646838	SIP	N	0.791
cd8tcrpathway	igf1_pathway	6	0.680303	SOP	N	0.777
cd8tcrpathway	il12_stat4pathway	8	0.670654	SOP	N	0.443
cd8tcrpathway	il1pathway	4	0.64137	SIP	N	0.783
cd8tcrpathway	il2_1pathway	10	0.762054	SOP	N	0.784
cd8tcrpathway	il2_pi3kpathway	5	0.757844	SOP	N	0.777
cd8tcrpathway	il2_stat5pathway	5	0.702248	SOP	N	0.76
cd8tcrpathway	il23pathway	1	0.630224	SIP	N	0.431
cd8tcrpathway	il6_7pathway	4	0.761781	SIP	N	0.784
cd8tcrpathway	kitpathway	10	0.784032	SOP	N	0.791
cd8tcrpathway	lymphangiogenesis_pathway	4	0.724984	NA	N	0.783
cd8tcrpathway	mapktrkpathway	4	0.622172	SIP	N	0.799
cd8tcrpathway	mtor_4pathway	7	0.655483	SOP	N	0.807
cd8tcrpathway	ncadherinpathway	1	0.605879	SIP	N	0.814
cd8tcrpathway	nephrin_neph1_pathway	4	0.844544	SIP	N	0.833
cd8tcrpathway	nfat_3pathway	5	0.533827	NA	N	0.807
cd8tcrpathway	nfkappabcanonicalpathway	7	0.568062	SOP	Y	0.806
cd8tcrpathway	p38_mk2pathway	0	0.556164	NA	N	0.821
cd8tcrpathway	p75ntrpathway	6	0.620369	NA	N	0.807
cd8tcrpathway	pdgfrapathway	4	0.677318	SIP	N	0.752
cd8tcrpathway	pdgfrbpathway	10	0.807325	SOP	N	0.806
cd8tcrpathway	pi3kciaktpathway	3	0.591533	NA	N	0.814
cd8tcrpathway	pi3kcibpathway	0	0.519405	NA	N	0.369
cd8tcrpathway	pi3kcipathway	12	0.876954	SOP	N	0.799
cd8tcrpathway	pi3kplctrkpathway	9	0.725137	SOP	N	0.791
cd8tcrpathway	rac1_pathway	0	0.541873	SIP	N	0.777
cd8tcrpathway	s1p_s1p1_pathway	1	0.570951	NA	N	0.676
cd8tcrpathway	s1p_s1p2_pathway	0	0.638614	NA	N	0.73
cd8tcrpathway	syndecan_2_pathway	1	0.572456	SIP	N	0.784
cd8tcrpathway	syndecan_4_pathway	1	0.532891	NA	N	0.775
cd8tcrpathway	tcptp_pathway	3	0.662874	SIP	N	0.784
cd8tcrpathway	tcrcalciumpathway	0	0.198627	SIP	N	0.564
cd8tcrpathway	tcrjnkpathway	5	0.696372	SOP	N	0.72
cd8tcrpathway	tcrraspathway	6	0.642889	SOP	N	0.764
cd8tcrpathway	tnfpathway	3	0.560142	NA	N	0.783
cd8tcrpathway	trkrpathway	8	0.719503	SOP	N	0.777
cd8tcrpathway	txa2pathway	7	0.718844	SOP	N	0.815
cd8tcrpathway	vegfr1_2_pathway	11	0.752587	SOP	N	0.777
cd8tcrpathway	vegfr1_pathway	6	0.745919	SOP	N	0.761
cdc42_pathway	a4b1_paxdep_pathway	6	0.692633	SOP	N	0.941
cdc42_pathway	a4b1_paxindep_pathway	7	0.733407	SOP	N	0.929
cdc42_pathway	a6b1_a6b4_integrin_pathway	6	0.716471	SIP	N	0.954
cdc42_pathway	alphasynuclein_pathway	5	0.69788	SIP	N	0.94
cdc42_pathway	amb2_neutrophils_pathway	3	0.477124	SIP	N	0.905
cdc42_pathway	angiopoietinreceptor_pathway	9	0.819552	SOP	N	0.917
cdc42_pathway	anthraxpathway	6	0.724509	SOP	N	0.75
cdc42_pathway	ar_nongenomic_pathway	9	0.870017	SOP	N	0.988
cdc42_pathway	ar_tf_pathway	7	0.268018	SOP	N	0.988
cdc42_pathway	arf6downstreampathway	6	0.794273	SOP	N	0.954
cdc42_pathway	atf2_pathway	7	0.628929	SOP	Y	0.929
cdc42_pathway	avb3_integrin_pathway	10	0.752943	SOP	N	0.988
cdc42_pathway	cd8tcrdownstreampathway	9	0.848117	SOP	N	0.643
cdc42_pathway	cd8tcrpathway	3	0.77186	SIP	N	0.784
cdc42_pathway	cdc42_reg_pathway	6	0.506815	SOP	Y	0.964
cdc42_pathway	ceramide_pathway	7	0.686892	SOP	N	0.988
cdc42_pathway	cxcr3pathway	11	0.853193	SOP	N	0.929
cdc42_pathway	cxcr4_pathway	12	0.79033	SOP	N	0.988
cdc42_pathway	ecadherin_keratinocyte_pathway	8	0.672926	SOP	N	0.931
cdc42_pathway	ecadherin_nascentaj_pathway	14	0.788468	SOP	N	0.977
cdc42_pathway	ecadherin_stabilization_pathway	5	0.433449	SIP	N	0.965
cdc42_pathway	epha_fwdpathway	4	0.693575	SIP	N	0.595
cdc42_pathway	epha2_fwdpathway	9	0.799155	SOP	N	0.964
cdc42_pathway	ephrinbrevpathway	9	0.80899	SOP	N	0.821
cdc42_pathway	epopathway	6	0.850578	SOP	N	0.952
cdc42_pathway	erbb_network_pathway	0	0.401608	SIP	N	0.56
cdc42_pathway	erbb1_downstream_pathway	34	0.932507	SOP	N	0.977
cdc42_pathway	erbb1_internalization_pathway	8	0.760606	SOP	N	0.988
cdc42_pathway	erbb1_receptor_proximal_pathway	8	0.82449	SOP	N	1
cdc42_pathway	erbb2erbb3pathway	13	0.914258	SOP	N	0.977
cdc42_pathway	et_egfrpathway	2	0.599505	SIP	N	0.643
cdc42_pathway	fak_pathway	16	0.899491	SOP	N	0.988
cdc42_pathway	faspathway	9	0.792286	SOP	N	0.917
cdc42_pathway	fgf_pathway	9	0.779915	SOP	N	0.905
cdc42_pathway	foxopathway	3	0.511548	NA	N	0.988
cdc42_pathway	hivnefpathway	2	0.505602	NA	N	0.857
cdc42_pathway	ifngpathway	8	0.673701	SOP	N	0.988
cdc42_pathway	igf1_pathway	7	0.721622	SOP	N	0.988
cdc42_pathway	il1pathway	6	0.617652	SOP	N	0.94
cdc42_pathway	il2_1pathway	11	0.893121	SOP	N	0.965
cdc42_pathway	il2_pi3kpathway	7	0.717013	SOP	N	0.988
cdc42_pathway	il2_stat5pathway	2	0.573557	SIP	N	0.738
cdc42_pathway	il6_7pathway	8	0.765053	SOP	N	0.965
cdc42_pathway	insulin_glucose_pathway	2	0.363709	SIP	N	0.953
cdc42_pathway	kitpathway	9	0.854978	SOP	N	0.988
cdc42_pathway	lkb1_pathway	2	0.51673	NA	N	0.977
cdc42_pathway	lymphangiogenesis_pathway	6	0.862281	SOP	N	0.94
cdc42_pathway	mapktrkpathway	8	0.841206	SOP	N	0.976
cdc42_pathway	mtor_4pathway	10	0.793446	SOP	N	0.977
cdc42_pathway	ncadherinpathway	9	0.715541	SOP	N	0.988
cdc42_pathway	nephrin_neph1_pathway	12	0.84968	SOP	N	0.929
cdc42_pathway	nfat_3pathway	8	0.587864	SOP	N	0.977
cdc42_pathway	nfkappabcanonicalpathway	0	0.524799	NA	N	0.964
cdc42_pathway	p38_mk2pathway	2	0.738167	SIP	N	0.965
cdc42_pathway	p38alphabetadownstreampathway	3	0.666446	SIP	N	0.976
cdc42_pathway	p38gammadeltapathway	2	0.50333	NA	N	0.738
cdc42_pathway	p75ntrpathway	7	0.684352	SIP	N	0.977
cdc42_pathway	pdgfrapathway	3	0.727307	SIP	N	0.893
cdc42_pathway	pdgfrbpathway	9	0.78223	SOP	N	0.964
cdc42_pathway	pi3kciaktpathway	4	0.665678	NA	N	0.988
cdc42_pathway	pi3kcibpathway	1	0.648524	NA	N	0.357
cdc42_pathway	pi3kcipathway	10	0.835155	SOP	N	0.976
cdc42_pathway	pi3kplctrkpathway	5	0.808882	SIP	N	0.953
cdc42_pathway	rac1_pathway	31	0.78079	SOP	Y	0.988
cdc42_pathway	rac1_reg_pathway	9	0.550465	SOP	Y	0.988
cdc42_pathway	rapid_gr_pathway	3	0.611371	SOP	N	0.536
cdc42_pathway	reg_gr_pathway	7	0.581757	NA	N	0.953
cdc42_pathway	ret_pathway	11	0.872234	SOP	N	0.988
cdc42_pathway	s1p_s1p1_pathway	4	0.663186	NA	N	0.893
cdc42_pathway	s1p_s1p2_pathway	7	0.774307	SOP	N	0.929
cdc42_pathway	syndecan_1_pathway	2	0.615168	NA	N	0.772
cdc42_pathway	syndecan_2_pathway	5	0.768673	NA	N	0.965
cdc42_pathway	syndecan_4_pathway	2	0.654295	NA	N	0.917
cdc42_pathway	tcptp_pathway	3	0.692987	SIP	N	1
cdc42_pathway	tcrcalciumpathway	1	0.124253	SIP	N	0.571
cdc42_pathway	tcrjnkpathway	4	0.686185	SOP	N	0.714
cdc42_pathway	tcrraspathway	5	0.831161	SOP	N	0.857
cdc42_pathway	tgfbrpathway	3	0.531555	SIP	N	0.977
cdc42_pathway	tnfpathway	4	0.59972	NA	N	0.94
cdc42_pathway	trkrpathway	11	0.882225	SOP	N	0.988
cdc42_pathway	txa2pathway	7	0.653051	SOP	N	0.952
cdc42_pathway	vegfr1_2_pathway	13	0.823439	SOP	N	0.988
cdc42_pathway	vegfr1_pathway	5	0.72867	SOP	N	0.941
cdc42_reg_pathway	a4b1_paxindep_pathway	1	0.301688	SIP	N	0.89
cdc42_reg_pathway	arf6downstreampathway	1	0.520857	SIP	N	0.919
cdc42_reg_pathway	ecadherin_keratinocyte_pathway	1	0.234299	SIP	N	0.895
cdc42_reg_pathway	epha_fwdpathway	4	0.326989	SOP	N	0.603
cdc42_reg_pathway	epha2_fwdpathway	2	0.479868	SIP	N	0.89
cdc42_reg_pathway	fak_pathway	2	0.37784	SIP	N	0.953
cdc42_reg_pathway	ncadherinpathway	2	0.275292	SIP	N	0.953
cdc42_reg_pathway	p75ntrpathway	1	0.58886	NA	N	0.943
cdc42_reg_pathway	pi3kcipathway	3	0.427453	SIP	N	0.951
cdc42_reg_pathway	rac1_reg_pathway	15	0.921084	SOP	N	0.94
cdc42_reg_pathway	trkrpathway	3	0.511605	SIP	N	0.953
ceramide_pathway	a6b1_a6b4_integrin_pathway	2	0.516053	SIP	N	0.932
ceramide_pathway	anthraxpathway	6	0.685451	SOP	N	0.744
ceramide_pathway	ar_nongenomic_pathway	6	0.569415	SOP	N	0.977
ceramide_pathway	ar_tf_pathway	2	0.41858	SIP	N	0.977
ceramide_pathway	atf2_pathway	5	0.760571	NA	N	0.919
ceramide_pathway	avb3_integrin_pathway	5	0.564356	NA	N	0.966
ceramide_pathway	caspase_pathway	14	0.526951	SOP	N	0.988
ceramide_pathway	cd8tcrdownstreampathway	7	0.750912	SOP	N	0.64
ceramide_pathway	cmyb_pathway	3	0.526078	SIP	N	0.942
ceramide_pathway	cxcr3pathway	6	0.620931	SOP	N	0.919
ceramide_pathway	ephrinbrevpathway	2	0.507423	SIP	N	0.814
ceramide_pathway	epopathway	3	0.661422	SIP	N	0.942
ceramide_pathway	erbb1_downstream_pathway	15	0.718237	SOP	N	0.989
ceramide_pathway	erbb2erbb3pathway	8	0.65412	SOP	N	0.955
ceramide_pathway	fak_pathway	5	0.530489	NA	N	0.966
ceramide_pathway	fgf_pathway	3	0.500571	SIP	N	0.895
ceramide_pathway	hivnefpathway	17	0.815323	SOP	N	0.849
ceramide_pathway	ifngpathway	6	0.654679	SOP	N	0.977
ceramide_pathway	il12_stat4pathway	1	0.404789	SIP	N	0.581
ceramide_pathway	il2_stat5pathway	2	0.518487	SIP	N	0.733
ceramide_pathway	il23pathway	4	0.578596	NA	N	0.628
ceramide_pathway	il6_7pathway	4	0.687167	SIP	N	0.954
ceramide_pathway	kitpathway	8	0.674876	SOP	N	0.977
ceramide_pathway	lymphangiogenesis_pathway	4	0.569223	SOP	N	0.93
ceramide_pathway	mapktrkpathway	5	0.676821	SOP	N	0.965
ceramide_pathway	nephrin_neph1_pathway	5	0.557898	SOP	N	0.919
ceramide_pathway	nfkappabcanonicalpathway	5	0.765999	SOP	N	0.953
ceramide_pathway	p38_mk2pathway	1	0.663596	NA	N	0.988
ceramide_pathway	p38alphabetadownstreampathway	0	0.596114	SIP	N	0.965
ceramide_pathway	p38gammadeltapathway	0	0.517505	NA	N	0.733
ceramide_pathway	p53downstreampathway	6	0.59691	SIP	N	0.988
ceramide_pathway	p53regulationpathway	3	0.556835	NA	N	1
ceramide_pathway	p75ntrpathway	6	0.761431	SIP	N	0.989
ceramide_pathway	pdgfrapathway	1	0.555916	SIP	N	0.884
ceramide_pathway	pdgfrbpathway	3	0.518604	SIP	N	0.953
ceramide_pathway	pi3kciaktpathway	3	0.626029	SIP	N	1
ceramide_pathway	pi3kplctrkpathway	3	0.599141	SIP	N	0.977
ceramide_pathway	rac1_pathway	3	0.560395	NA	N	0.966
ceramide_pathway	rb_1pathway	2	0.577263	NA	N	0.931
ceramide_pathway	retinoic_acid_pathway	4	0.631123	NA	N	0.953
ceramide_pathway	s1p_s1p2_pathway	3	0.647884	NA	N	0.919
ceramide_pathway	syndecan_2_pathway	5	0.560536	SOP	N	0.954
ceramide_pathway	tcrcalciumpathway	0	0.320129	SIP	N	0.628
ceramide_pathway	tcrjnkpathway	3	0.605566	NA	N	0.709
ceramide_pathway	tgfbrpathway	1	0.617199	SIP	N	0.989
ceramide_pathway	trkrpathway	4	0.609251	SIP	N	0.966
ceramide_pathway	vegfr1_2_pathway	3	0.577623	SIP	N	0.966
cmyb_pathway	anthraxpathway	0	0.343124	SIP	N	0.756
cmyb_pathway	hedgehog_glipathway	2	0.59653	NA	N	0.942
cmyb_pathway	hif1_tfpathway	4	0.531935	SIP	N	0.942
cmyb_pathway	hnf3apathway	5	0.676867	NA	N	0.744
cmyb_pathway	mapktrkpathway	3	0.43383	SIP	N	0.917
cmyb_pathway	myc_represspathway	11	0.713288	SOP	N	0.942
cmyb_pathway	nfkappabcanonicalpathway	0	0.502968	SIP	N	0.94
cmyb_pathway	p53regulationpathway	5	0.671175	NA	N	0.942
cmyb_pathway	rb_1pathway	13	0.809741	SOP	N	0.917
cmyb_pathway	retinoic_acid_pathway	2	0.697046	SIP	N	0.905
cmyb_pathway	smad2_3pathway	1	0.443152	SIP	N	0.919
cmyb_pathway	tcrcalciumpathway	2	0.45425	SIP	N	0.634
cmyb_pathway	tgfbrpathway	3	0.552607	NA	N	0.966
cone_pathway	rhodopsin_pathway	13	0.803234	SOP	N	0.857
cxcr3pathway	a4b1_paxindep_pathway	3	0.682479	NA	N	0.851
cxcr3pathway	a6b1_a6b4_integrin_pathway	4	0.686988	NA	N	0.919
cxcr3pathway	alphasynuclein_pathway	3	0.697608	NA	N	0.835
cxcr3pathway	anthraxpathway	6	0.701096	SOP	N	0.746
cxcr3pathway	cd8tcrdownstreampathway	8	0.804968	SOP	N	0.49
cxcr3pathway	epha2_fwdpathway	3	0.729748	NA	N	0.851
cxcr3pathway	ephrinbrevpathway	4	0.766515	SOP	N	0.752
cxcr3pathway	epopathway	3	0.867187	NA	N	0.825
cxcr3pathway	fak_pathway	6	0.803795	SOP	N	0.919
cxcr3pathway	fgf_pathway	7	0.846463	SOP	N	0.853
cxcr3pathway	il2_stat5pathway	2	0.617685	NA	N	0.687
cxcr3pathway	kitpathway	9	0.900473	SOP	N	0.903
cxcr3pathway	lymphangiogenesis_pathway	7	0.887239	SOP	N	0.908
cxcr3pathway	mapktrkpathway	10	0.824367	SOP	N	0.95
cxcr3pathway	ncadherinpathway	2	0.580967	NA	N	0.919
cxcr3pathway	p38alphabetadownstreampathway	2	0.583491	NA	N	0.913
cxcr3pathway	pi3kciaktpathway	8	0.689645	SOP	N	0.919
cxcr3pathway	pi3kplctrkpathway	8	0.835522	SOP	N	0.939
cxcr3pathway	rac1_pathway	3	0.632308	NA	N	0.919
cxcr3pathway	s1p_s1p2_pathway	8	0.807212	SOP	N	0.851
cxcr3pathway	syndecan_2_pathway	4	0.672015	NA	N	0.929
cxcr3pathway	tgfbrpathway	1	0.506967	NA	N	0.909
cxcr3pathway	vegfr1_2_pathway	10	0.81695	SOP	N	0.919
cxcr3pathway	vegfr1_pathway	6	0.812877	SOP	N	0.95
cxcr4_pathway	a4b1_paxdep_pathway	8	0.831613	SOP	N	0.965
cxcr4_pathway	a4b1_paxindep_pathway	12	0.854463	SOP	N	0.953
cxcr4_pathway	a6b1_a6b4_integrin_pathway	6	0.708001	SIP	N	0.966
cxcr4_pathway	alphasynuclein_pathway	11	0.766478	SOP	N	0.93
cxcr4_pathway	amb2_neutrophils_pathway	13	0.624936	SOP	N	0.895
cxcr4_pathway	ar_nongenomic_pathway	17	0.812864	SOP	N	0.977
cxcr4_pathway	avb3_integrin_pathway	13	0.776187	SOP	N	1
cxcr4_pathway	cd8tcrdownstreampathway	4	0.674485	NA	N	0.64
cxcr4_pathway	cxcr3pathway	21	0.819843	SOP	N	0.919
cxcr4_pathway	ecadherin_keratinocyte_pathway	8	0.771199	SOP	N	0.954
cxcr4_pathway	ecadherin_nascentaj_pathway	10	0.776251	SOP	N	0.989
cxcr4_pathway	ecadherin_stabilization_pathway	1	0.400492	SIP	N	0.954
cxcr4_pathway	epha_fwdpathway	13	0.847103	SOP	N	0.593
cxcr4_pathway	epha2_fwdpathway	8	0.87262	SOP	N	0.953
cxcr4_pathway	ephrinbrevpathway	14	0.877744	SOP	N	0.814
cxcr4_pathway	epopathway	9	0.826988	SOP	N	0.942
cxcr4_pathway	erbb_network_pathway	0	0.32871	SIP	N	0.558
cxcr4_pathway	erbb1_downstream_pathway	20	0.78221	SOP	N	0.989
cxcr4_pathway	erbb1_internalization_pathway	11	0.763622	SOP	N	0.966
cxcr4_pathway	erbb1_receptor_proximal_pathway	15	0.857516	SOP	N	0.988
cxcr4_pathway	erbb2erbb3pathway	15	0.807671	SOP	N	0.989
cxcr4_pathway	et_egfrpathway	1	0.582922	SIP	N	0.64
cxcr4_pathway	fak_pathway	15	0.839711	SOP	N	1
cxcr4_pathway	fgf_pathway	11	0.741814	SOP	N	0.895
cxcr4_pathway	hedgehog_glipathway	9	0.282119	SOP	N	1
cxcr4_pathway	ifngpathway	9	0.619504	SOP	N	0.977
cxcr4_pathway	igf1_pathway	12	0.754411	SOP	N	1
cxcr4_pathway	il12_stat4pathway	8	0.512021	SOP	N	0.581
cxcr4_pathway	il2_1pathway	11	0.75636	SOP	N	0.988
cxcr4_pathway	il2_pi3kpathway	9	0.781886	SOP	N	1
cxcr4_pathway	il2_stat5pathway	6	0.679831	SOP	N	0.733
cxcr4_pathway	il23pathway	9	0.525242	SOP	N	0.568
cxcr4_pathway	il6_7pathway	12	0.740433	SOP	N	0.988
cxcr4_pathway	kitpathway	14	0.806829	SOP	N	0.977
cxcr4_pathway	lymphangiogenesis_pathway	7	0.783003	SOP	N	0.93
cxcr4_pathway	mapktrkpathway	1	0.578465	NA	N	0.965
cxcr4_pathway	ncadherinpathway	6	0.750723	NA	N	0.966
cxcr4_pathway	nephrin_neph1_pathway	13	0.873654	SOP	N	0.919
cxcr4_pathway	pdgfrapathway	4	0.721255	SIP	N	0.919
cxcr4_pathway	pdgfrbpathway	20	0.888893	SOP	N	0.953
cxcr4_pathway	pi3kciaktpathway	9	0.620045	SOP	N	0.966
cxcr4_pathway	pi3kcibpathway	3	0.537309	SOP	N	0.356
cxcr4_pathway	pi3kcipathway	24	0.932552	SOP	N	0.965
cxcr4_pathway	pi3kplctrkpathway	7	0.772754	SOP	N	0.942
cxcr4_pathway	rac1_pathway	9	0.504173	SOP	N	1
cxcr4_pathway	s1p_meta_pathway	6	0.316284	SOP	N	0.733
cxcr4_pathway	s1p_s1p2_pathway	9	0.630025	SOP	N	0.953
cxcr4_pathway	syndecan_1_pathway	1	0.530402	NA	N	0.801
cxcr4_pathway	syndecan_2_pathway	5	0.642067	NA	N	0.988
cxcr4_pathway	syndecan_4_pathway	8	0.643635	SOP	N	0.942
cxcr4_pathway	tcrjnkpathway	1	0.560411	SIP	N	0.709
cxcr4_pathway	tcrraspathway	0	0.623227	NA	N	0.849
cxcr4_pathway	trkrpathway	12	0.775122	SOP	N	1
cxcr4_pathway	vegfr1_2_pathway	17	0.822051	SOP	N	1
cxcr4_pathway	vegfr1_pathway	5	0.800069	SIP	N	0.965
e2f_pathway	ar_pathway	3	0.569361	SIP	N	0.953
e2f_pathway	ar_tf_pathway	7	0.597159	SOP	N	0.94
e2f_pathway	bard1pathway	6	0.600688	SOP	N	0.94
e2f_pathway	circadianpathway	0	0.262764	SIP	N	0.795
e2f_pathway	cmyb_pathway	10	0.721375	SOP	N	0.94
e2f_pathway	foxm1pathway	11	0.679226	SOP	N	0.898
e2f_pathway	foxopathway	7	0.580348	SOP	N	0.953
e2f_pathway	hdac_classi_pathway	8	0.539374	SOP	N	0.943
e2f_pathway	hnf3apathway	5	0.55259	NA	N	0.756
e2f_pathway	myc_activpathway	8	0.551386	SIP	N	0.943
e2f_pathway	myc_pathway	5	0.456229	SOP	N	0.962
e2f_pathway	myc_represspathway	9	0.646023	SOP	N	0.953
e2f_pathway	p38alphabetadownstreampathway	1	0.260623	SIP	N	0.915
e2f_pathway	p53downstreampathway	16	0.633712	SOP	N	0.964
e2f_pathway	p53regulationpathway	10	0.677846	SOP	N	0.953
e2f_pathway	rb_1pathway	19	0.774691	SOP	N	0.88
e2f_pathway	reg_gr_pathway	4	0.501971	NA	N	0.905
e2f_pathway	retinoic_acid_pathway	5	0.588595	NA	N	0.926
e2f_pathway	telomerasepathway	7	0.65107	NA	N	0.953
e2f_pathway	wnt_beta_catenin_pathway	6	0.637972	NA	N	0.919
ecadherin_keratinocyte_pathway	a4b1_paxindep_pathway	6	0.746818	SOP	N	0.895
ecadherin_keratinocyte_pathway	a6b1_a6b4_integrin_pathway	6	0.737284	SOP	N	0.921
ecadherin_keratinocyte_pathway	alphasynuclein_pathway	2	0.591448	SIP	N	0.905
ecadherin_keratinocyte_pathway	ar_nongenomic_pathway	6	0.691383	SOP	N	0.919
ecadherin_keratinocyte_pathway	cd8tcrdownstreampathway	0	0.526016	NA	N	0.643
ecadherin_keratinocyte_pathway	cxcr3pathway	4	0.638071	SOP	N	0.893
ecadherin_keratinocyte_pathway	ecadherin_stabilization_pathway	8	0.604207	SOP	N	0.965
ecadherin_keratinocyte_pathway	epha2_fwdpathway	6	0.768892	SOP	N	0.895
ecadherin_keratinocyte_pathway	ephrinbrevpathway	6	0.70025	SOP	N	0.821
ecadherin_keratinocyte_pathway	epopathway	2	0.677522	SIP	N	0.917
ecadherin_keratinocyte_pathway	erbb_network_pathway	1	0.393575	SIP	N	0.56
ecadherin_keratinocyte_pathway	erbb1_internalization_pathway	4	0.656237	SOP	N	0.954
ecadherin_keratinocyte_pathway	fak_pathway	8	0.744762	SOP	N	0.954
ecadherin_keratinocyte_pathway	fgf_pathway	7	0.671112	SOP	N	0.834
ecadherin_keratinocyte_pathway	hedgehog_2pathway	3	0.368584	SOP	N	0.512
ecadherin_keratinocyte_pathway	il12_stat4pathway	0	0.366409	SIP	N	0.583
ecadherin_keratinocyte_pathway	il2_stat5pathway	2	0.536551	SIP	N	0.738
ecadherin_keratinocyte_pathway	kitpathway	3	0.660913	SIP	N	0.919
ecadherin_keratinocyte_pathway	lymphangiogenesis_pathway	3	0.682689	SOP	N	0.871
ecadherin_keratinocyte_pathway	ncadherinpathway	10	0.812052	SOP	N	0.954
ecadherin_keratinocyte_pathway	nephrin_neph1_pathway	7	0.749703	SOP	N	0.929
ecadherin_keratinocyte_pathway	pdgfrapathway	3	0.599524	SOP	N	0.893
ecadherin_keratinocyte_pathway	pdgfrbpathway	7	0.755115	SOP	N	0.929
ecadherin_keratinocyte_pathway	pi3kciaktpathway	3	0.55153	NA	N	0.954
ecadherin_keratinocyte_pathway	pi3kplctrkpathway	5	0.68574	SOP	N	0.919
ecadherin_keratinocyte_pathway	rac1_pathway	6	0.426695	SOP	N	0.954
ecadherin_keratinocyte_pathway	s1p_s1p2_pathway	3	0.478747	SOP	N	0.895
ecadherin_keratinocyte_pathway	syndecan_2_pathway	2	0.614716	NA	N	0.931
ecadherin_keratinocyte_pathway	syndecan_3_pathway	3	0.343861	SOP	N	0.583
ecadherin_keratinocyte_pathway	tcrjnkpathway	0	0.368425	SIP	N	0.714
ecadherin_keratinocyte_pathway	trkrpathway	6	0.659041	SOP	N	0.954
ecadherin_keratinocyte_pathway	vegfr1_2_pathway	10	0.772899	SOP	N	0.954
ecadherin_keratinocyte_pathway	vegfr1_pathway	4	0.730291	SOP	N	0.907
ecadherin_nascentaj_pathway	a4b1_paxdep_pathway	7	0.745432	SOP	N	0.955
ecadherin_nascentaj_pathway	a4b1_paxindep_pathway	9	0.795268	SOP	N	0.943
ecadherin_nascentaj_pathway	a6b1_a6b4_integrin_pathway	5	0.798708	SOP	N	0.955
ecadherin_nascentaj_pathway	alphasynuclein_pathway	2	0.621435	SIP	N	0.92
ecadherin_nascentaj_pathway	amb2_neutrophils_pathway	5	0.536361	NA	N	0.886
ecadherin_nascentaj_pathway	ar_nongenomic_pathway	6	0.738392	SOP	N	0.966
ecadherin_nascentaj_pathway	avb3_integrin_pathway	7	0.764395	SOP	N	0.989
ecadherin_nascentaj_pathway	cd8tcrdownstreampathway	0	0.589739	NA	N	0.636
ecadherin_nascentaj_pathway	cxcr3pathway	4	0.672019	NA	N	0.909
ecadherin_nascentaj_pathway	ecadherin_keratinocyte_pathway	12	0.849994	SOP	N	0.977
ecadherin_nascentaj_pathway	ecadherin_stabilization_pathway	12	0.67047	SOP	Y	0.977
ecadherin_nascentaj_pathway	epha_fwdpathway	4	0.699971	SIP	N	0.591
ecadherin_nascentaj_pathway	epha2_fwdpathway	8	0.811454	SOP	N	0.943
ecadherin_nascentaj_pathway	ephrinbrevpathway	6	0.716552	SOP	N	0.807
ecadherin_nascentaj_pathway	epopathway	4	0.70906	SIP	N	0.932
ecadherin_nascentaj_pathway	erbb_network_pathway	0	0.427942	SIP	N	0.557
ecadherin_nascentaj_pathway	erbb1_downstream_pathway	13	0.747168	SOP	N	1
ecadherin_nascentaj_pathway	erbb1_internalization_pathway	4	0.715305	SIP	N	0.989
ecadherin_nascentaj_pathway	erbb2erbb3pathway	6	0.745757	SOP	N	0.966
ecadherin_nascentaj_pathway	fak_pathway	11	0.841843	SOP	N	0.989
ecadherin_nascentaj_pathway	fgf_pathway	7	0.689367	SOP	N	0.886
ecadherin_nascentaj_pathway	ifngpathway	6	0.511026	SOP	N	0.966
ecadherin_nascentaj_pathway	il2_stat5pathway	2	0.495758	SIP	N	0.727
ecadherin_nascentaj_pathway	il6_7pathway	5	0.593973	SOP	N	0.977
ecadherin_nascentaj_pathway	kitpathway	3	0.701152	SIP	N	0.966
ecadherin_nascentaj_pathway	lis1pathway	5	0.521288	SOP	N	1
ecadherin_nascentaj_pathway	lymphangiogenesis_pathway	4	0.707719	SOP	N	0.92
ecadherin_nascentaj_pathway	mapktrkpathway	2	0.567022	NA	N	0.955
ecadherin_nascentaj_pathway	ncadherinpathway	12	0.867808	SOP	N	0.989
ecadherin_nascentaj_pathway	nephrin_neph1_pathway	6	0.732605	SOP	N	0.909
ecadherin_nascentaj_pathway	pdgfrapathway	5	0.604369	SOP	N	0.909
ecadherin_nascentaj_pathway	pdgfrbpathway	6	0.741268	SOP	Y	0.943
ecadherin_nascentaj_pathway	pi3kciaktpathway	2	0.602836	NA	N	0.989
ecadherin_nascentaj_pathway	pi3kplctrkpathway	5	0.751785	SOP	N	0.966
ecadherin_nascentaj_pathway	rac1_pathway	12	0.533256	SOP	N	0.989
ecadherin_nascentaj_pathway	rac1_reg_pathway	6	0.498723	SOP	N	0.966
ecadherin_nascentaj_pathway	s1p_s1p2_pathway	3	0.535532	NA	N	0.943
ecadherin_nascentaj_pathway	syndecan_1_pathway	0	0.54724	NA	N	0.794
ecadherin_nascentaj_pathway	syndecan_2_pathway	2	0.717096	NA	N	0.977
ecadherin_nascentaj_pathway	syndecan_4_pathway	3	0.669041	NA	N	0.932
ecadherin_nascentaj_pathway	trkrpathway	12	0.775872	SOP	N	0.989
ecadherin_nascentaj_pathway	vegfr1_2_pathway	10	0.795855	SOP	N	0.989
ecadherin_nascentaj_pathway	vegfr1_pathway	3	0.693646	SIP	N	0.955
ecadherin_stabilization_pathway	a4b1_paxindep_pathway	3	0.494862	SIP	N	0.895
ecadherin_stabilization_pathway	a6b1_a6b4_integrin_pathway	4	0.552408	SIP	N	0.921
ecadherin_stabilization_pathway	epha2_fwdpathway	3	0.450088	SIP	N	0.929
ecadherin_stabilization_pathway	ephrinbrevpathway	0	0.35168	SIP	N	0.821
ecadherin_stabilization_pathway	epopathway	0	0.312009	SIP	N	0.917
ecadherin_stabilization_pathway	fak_pathway	4	0.532262	SIP	N	0.954
ecadherin_stabilization_pathway	fgf_pathway	4	0.348109	SIP	N	0.869
ecadherin_stabilization_pathway	il2_stat5pathway	0	0.165233	SIP	N	0.738
ecadherin_stabilization_pathway	lymphangiogenesis_pathway	0	0.408478	SIP	N	0.905
ecadherin_stabilization_pathway	ncadherinpathway	7	0.660234	SOP	N	0.988
ecadherin_stabilization_pathway	pi3kplctrkpathway	0	0.35845	SIP	N	0.953
ecadherin_stabilization_pathway	rac1_pathway	7	0.255384	SOP	N	0.954
ecadherin_stabilization_pathway	rac1_reg_pathway	1	0.169338	SIP	N	0.988
ecadherin_stabilization_pathway	syndecan_2_pathway	1	0.522565	SIP	N	0.931
ecadherin_stabilization_pathway	vegfr1_2_pathway	5	0.491537	SIP	N	0.954
endothelinpathway	a4b1_paxdep_pathway	4	0.572894	NA	N	0.938
endothelinpathway	a4b1_paxindep_pathway	7	0.563284	SOP	N	0.913
endothelinpathway	a6b1_a6b4_integrin_pathway	4	0.619827	NA	N	0.907
endothelinpathway	alphasynuclein_pathway	6	0.621011	SOP	N	0.874
endothelinpathway	angiopoietinreceptor_pathway	8	0.701158	SOP	N	0.924
endothelinpathway	anthraxpathway	4	0.559412	SOP	N	0.69
endothelinpathway	ar_nongenomic_pathway	19	0.826956	SOP	N	0.927
endothelinpathway	arf6_pathway	5	0.544856	NA	N	0.855
endothelinpathway	arf6downstreampathway	5	0.5862	SOP	N	0.907
endothelinpathway	atf2_pathway	7	0.560245	SOP	N	0.877
endothelinpathway	avb3_integrin_pathway	9	0.638686	SOP	N	0.942
endothelinpathway	avb3_opn_pathway	11	0.643585	SOP	N	0.917
endothelinpathway	bcr_5pathway	11	0.666179	SOP	N	0.917
endothelinpathway	cd8tcrdownstreampathway	13	0.664853	SOP	N	0.658
endothelinpathway	cd8tcrpathway	6	0.618248	NA	N	0.775
endothelinpathway	cdc42_pathway	13	0.71544	SOP	N	0.917
endothelinpathway	ceramide_pathway	8	0.554081	SOP	N	0.907
endothelinpathway	cxcr3pathway	14	0.792544	SOP	N	0.861
endothelinpathway	cxcr4_pathway	18	0.665422	SOP	N	0.942
endothelinpathway	ecadherin_keratinocyte_pathway	5	0.538149	SOP	N	0.917
endothelinpathway	ecadherin_nascentaj_pathway	7	0.603991	SOP	N	0.932
endothelinpathway	epha_fwdpathway	3	0.575067	NA	N	0.605
endothelinpathway	epha2_fwdpathway	5	0.598652	SOP	N	0.877
endothelinpathway	ephbfwdpathway	9	0.727688	SOP	N	0.942
endothelinpathway	ephrinbrevpathway	4	0.623017	NA	N	0.855
endothelinpathway	epopathway	5	0.69746	NA	N	0.887
endothelinpathway	er_nongenomic_pathway	18	0.781297	SOP	N	0.949
endothelinpathway	erbb1_downstream_pathway	17	0.75292	SOP	N	0.932
endothelinpathway	erbb1_internalization_pathway	4	0.648989	NA	N	0.907
endothelinpathway	erbb1_receptor_proximal_pathway	7	0.710712	SOP	N	0.917
endothelinpathway	erbb2erbb3pathway	14	0.752543	SOP	N	0.932
endothelinpathway	erbb4_pathway	3	0.697802	NA	N	0.855
endothelinpathway	et_egfrpathway	3	0.660599	SOP	Y	0.658
endothelinpathway	fak_pathway	11	0.706639	SOP	N	0.942
endothelinpathway	faspathway	4	0.600345	NA	N	0.884
endothelinpathway	fcer1pathway	12	0.713442	SOP	N	0.949
endothelinpathway	fgf_pathway	7	0.663513	SOP	N	0.871
endothelinpathway	glypican_1pathway	1	0.509639	NA	N	0.855
endothelinpathway	hedgehog_glipathway	8	0.370388	SOP	N	0.942
endothelinpathway	ifngpathway	6	0.613152	SOP	N	0.927
endothelinpathway	igf1_pathway	6	0.633926	SOP	N	0.942
endothelinpathway	il2_1pathway	14	0.736387	SOP	N	0.952
endothelinpathway	il2_pi3kpathway	3	0.534806	NA	N	0.942
endothelinpathway	il2_stat5pathway	0	0.437039	SIP	N	0.763
endothelinpathway	il6_7pathway	8	0.62418	SOP	N	0.917
endothelinpathway	insulin_pathway	3	0.59253	NA	N	0.917
endothelinpathway	kitpathway	8	0.704164	SOP	N	0.927
endothelinpathway	lpa4_pathway	11	0.721485	SOP	N	0.592
endothelinpathway	lymphangiogenesis_pathway	6	0.738642	SOP	N	0.874
endothelinpathway	lysophospholipid_pathway	33	0.897381	SOP	N	0.963
endothelinpathway	mapktrkpathway	8	0.714471	SOP	N	0.938
endothelinpathway	met_pathway	16	0.717218	SOP	N	0.942
endothelinpathway	mtor_4pathway	11	0.670972	SOP	N	0.932
endothelinpathway	ncadherinpathway	5	0.508375	NA	N	0.907
endothelinpathway	nectin_pathway	5	0.569852	SOP	N	0.902
endothelinpathway	nephrin_neph1_pathway	6	0.642349	SOP	N	0.861
endothelinpathway	nfat_3pathway	10	0.572743	SOP	Y	0.932
endothelinpathway	nfkappabatypicalpathway	2	0.529872	NA	N	0.82
endothelinpathway	p38_mk2pathway	2	0.615257	NA	N	0.883
endothelinpathway	p38alphabetadownstreampathway	4	0.513514	NA	N	0.868
endothelinpathway	p38alphabetapathway	5	0.632961	SOP	N	0.884
endothelinpathway	p75ntrpathway	4	0.501538	NA	N	0.932
endothelinpathway	pdgfrapathway	3	0.651914	NA	N	0.897
endothelinpathway	pdgfrbpathway	6	0.649706	NA	N	0.913
endothelinpathway	pi3kciaktpathway	3	0.582212	NA	N	0.907
endothelinpathway	pi3kcibpathway	2	0.59136	NA	N	0.359
endothelinpathway	pi3kcipathway	5	0.681202	NA	N	0.938
endothelinpathway	pi3kplctrkpathway	4	0.76087	NA	N	0.892
endothelinpathway	prlsignalingeventspathway	6	0.540409	SOP	N	0.942
endothelinpathway	ptp1bpathway	6	0.629753	NA	N	0.908
endothelinpathway	rac1_pathway	8	0.540256	SOP	N	0.942
endothelinpathway	rapid_gr_pathway	3	0.560756	SOP	N	0.539
endothelinpathway	reelinpathway	2	0.64307	NA	N	0.922
endothelinpathway	reg_gr_pathway	8	0.528116	SOP	N	0.892
endothelinpathway	ret_pathway	12	0.747354	SOP	N	0.942
endothelinpathway	retinoic_acid_pathway	7	0.484433	SOP	N	0.877
endothelinpathway	rhoa_pathway	7	0.578055	SOP	N	0.913
endothelinpathway	s1p_meta_pathway	10	0.493655	SOP	N	0.763
endothelinpathway	s1p_s1p1_pathway	11	0.682736	SOP	N	0.861
endothelinpathway	s1p_s1p2_pathway	19	0.755382	SOP	N	0.877
endothelinpathway	s1p_s1p3_pathway	18	0.747816	SOP	N	0.913
endothelinpathway	s1p_s1p4_pathway	10	0.725187	SOP	N	0.842
endothelinpathway	syndecan_1_pathway	3	0.579771	NA	N	0.729
endothelinpathway	syndecan_2_pathway	7	0.637848	SOP	N	0.952
endothelinpathway	syndecan_4_pathway	5	0.609381	NA	N	0.852
endothelinpathway	tcptp_pathway	1	0.63234	NA	N	0.917
endothelinpathway	tcr_pathway	7	0.607833	NA	N	0.844
endothelinpathway	tcrjnkpathway	4	0.530451	SOP	N	0.737
endothelinpathway	tcrraspathway	8	0.75416	SOP	N	0.817
endothelinpathway	trail_pathway	3	0.560751	NA	N	0.857
endothelinpathway	trkrpathway	9	0.749092	SOP	N	0.942
endothelinpathway	txa2pathway	20	0.716511	SOP	N	0.887
endothelinpathway	vegfr1_2_pathway	12	0.715781	SOP	N	0.942
endothelinpathway	vegfr1_pathway	5	0.699002	SOP	N	0.902
endothelinpathway	wnt_noncanonical_pathway	5	0.525967	NA	N	0.874
epha_fwdpathway	a4b1_paxindep_pathway	5	0.77512	SOP	N	0.603
epha_fwdpathway	a6b1_a6b4_integrin_pathway	0	0.640506	SIP	N	0.593
epha_fwdpathway	alphasynuclein_pathway	8	0.728242	SOP	N	0.608
epha_fwdpathway	ar_nongenomic_pathway	2	0.732029	NA	N	0.598
epha_fwdpathway	arf_3pathway	0	0.594025	SIP	N	0.593
epha_fwdpathway	cd8tcrdownstreampathway	0	0.582966	NA	N	0.181
epha_fwdpathway	cxcr3pathway	1	0.677214	NA	N	0.532
epha_fwdpathway	ecadherin_keratinocyte_pathway	4	0.688446	SOP	N	0.595
epha_fwdpathway	ecadherin_stabilization_pathway	4	0.407348	SIP	N	0.595
epha_fwdpathway	epha2_fwdpathway	7	0.850374	SOP	N	0.603
epha_fwdpathway	ephrinbrevpathway	8	0.836451	SOP	N	0.562
epha_fwdpathway	epopathway	5	0.751636	SOP	N	0.605
epha_fwdpathway	erbb_network_pathway	0	0.259539	SIP	N	0
epha_fwdpathway	erbb1_internalization_pathway	2	0.682641	SIP	N	0.593
epha_fwdpathway	fak_pathway	6	0.814352	SOP	N	0.593
epha_fwdpathway	fgf_pathway	3	0.582261	SIP	N	0.618
epha_fwdpathway	il12_stat4pathway	0	0.382069	SIP	N	0.107
epha_fwdpathway	il2_stat5pathway	1	0.563152	SIP	N	0.421
epha_fwdpathway	il23pathway	0	0.41946	SIP	N	0.184
epha_fwdpathway	il6_7pathway	1	0.624524	SIP	N	0.595
epha_fwdpathway	kitpathway	3	0.659702	SIP	N	0.598
epha_fwdpathway	lymphangiogenesis_pathway	1	0.728509	SIP	N	0.608
epha_fwdpathway	mapktrkpathway	1	0.51074	NA	N	0.6
epha_fwdpathway	ncadherinpathway	3	0.705399	SIP	N	0.593
epha_fwdpathway	nephrin_neph1_pathway	2	0.778688	SIP	N	0.532
epha_fwdpathway	pdgfrapathway	3	0.647314	SIP	N	0.532
epha_fwdpathway	pdgfrbpathway	11	0.802314	SOP	N	0.603
epha_fwdpathway	pi3kplctrkpathway	2	0.69106	NA	N	0.598
epha_fwdpathway	rac1_reg_pathway	3	0.452691	SIP	N	0.598
epha_fwdpathway	s1p_s1p2_pathway	1	0.592553	NA	N	0.603
epha_fwdpathway	syndecan_1_pathway	0	0.556004	NA	N	0.554
epha_fwdpathway	syndecan_2_pathway	2	0.619113	NA	N	0.595
epha_fwdpathway	trkrpathway	4	0.68528	SIP	N	0.593
epha_fwdpathway	vegfr1_2_pathway	6	0.73129	SOP	N	0.593
epha_fwdpathway	vegfr1_pathway	2	0.687653	SIP	N	0.6
epha2_fwdpathway	alphasynuclein_pathway	1	0.686881	SIP	N	0.936
epha2_fwdpathway	fak_pathway	10	0.877972	SOP	N	0.953
epha2_fwdpathway	fgf_pathway	6	0.728757	SOP	N	0.861
epha2_fwdpathway	il12_stat4pathway	0	0.391048	SIP	N	0.59
epha2_fwdpathway	lymphangiogenesis_pathway	4	0.769607	SOP	N	0.936
epha2_fwdpathway	rac1_pathway	3	0.495644	SIP	N	0.953
ephbfwdpathway	a4b1_paxdep_pathway	6	0.755869	SOP	N	0.965
ephbfwdpathway	a4b1_paxindep_pathway	8	0.784695	SOP	N	0.953
ephbfwdpathway	a6b1_a6b4_integrin_pathway	6	0.767606	SOP	N	0.966
ephbfwdpathway	alphasynuclein_pathway	3	0.731563	SIP	N	0.93
ephbfwdpathway	amb2_neutrophils_pathway	4	0.547928	SIP	N	0.895
ephbfwdpathway	angiopoietinreceptor_pathway	14	0.809733	SOP	N	0.942
ephbfwdpathway	anthraxpathway	3	0.610247	NA	N	0.744
ephbfwdpathway	ar_nongenomic_pathway	10	0.91495	SOP	N	0.977
ephbfwdpathway	arf_3pathway	1	0.522154	SIP	N	0.966
ephbfwdpathway	arf6_pathway	3	0.572836	SIP	N	0.849
ephbfwdpathway	arf6_traffickingpathway	0	0.409867	SIP	N	0.988
ephbfwdpathway	arf6downstreampathway	5	0.737886	SOP	N	0.966
ephbfwdpathway	avb3_integrin_pathway	10	0.784928	SOP	N	1
ephbfwdpathway	cd8tcrdownstreampathway	6	0.736141	SOP	N	0.64
ephbfwdpathway	cd8tcrpathway	6	0.736114	SOP	N	0.777
ephbfwdpathway	cdc42_pathway	10	0.874315	SOP	N	0.988
ephbfwdpathway	cdc42_reg_pathway	2	0.325599	SIP	N	0.953
ephbfwdpathway	ceramide_pathway	4	0.505265	NA	N	0.966
ephbfwdpathway	cxcr3pathway	10	0.871749	SOP	N	0.919
ephbfwdpathway	cxcr4_pathway	11	0.824486	SOP	N	1
ephbfwdpathway	ecadherin_keratinocyte_pathway	5	0.711426	SOP	N	0.954
ephbfwdpathway	ecadherin_nascentaj_pathway	9	0.798208	SOP	N	0.989
ephbfwdpathway	ecadherin_stabilization_pathway	2	0.424356	SIP	N	0.954
ephbfwdpathway	epha_fwdpathway	4	0.761608	SIP	N	0.593
ephbfwdpathway	epha2_fwdpathway	8	0.842365	SOP	N	0.953
ephbfwdpathway	ephrinbrevpathway	11	0.806788	SOP	N	0.814
ephbfwdpathway	epopathway	5	0.852714	SOP	N	0.942
ephbfwdpathway	erbb_network_pathway	0	0.437942	SIP	N	0.558
ephbfwdpathway	erbb1_downstream_pathway	14	0.872117	SOP	N	0.989
ephbfwdpathway	erbb1_internalization_pathway	13	0.887022	SOP	N	0.966
ephbfwdpathway	erbb1_receptor_proximal_pathway	15	0.944299	SOP	N	0.988
ephbfwdpathway	erbb2erbb3pathway	13	0.919684	SOP	N	0.989
ephbfwdpathway	et_egfrpathway	3	0.704314	SOP	N	0.64
ephbfwdpathway	fak_pathway	18	0.921849	SOP	N	1
ephbfwdpathway	faspathway	3	0.608289	NA	N	0.907
ephbfwdpathway	fgf_pathway	7	0.851577	SOP	N	0.895
ephbfwdpathway	ifngpathway	7	0.630151	SOP	N	0.977
ephbfwdpathway	igf1_pathway	8	0.771069	SOP	N	1
ephbfwdpathway	il2_1pathway	11	0.854992	SOP	N	0.988
ephbfwdpathway	il2_pi3kpathway	6	0.697027	SOP	N	1
ephbfwdpathway	il2_stat5pathway	4	0.546469	SOP	N	0.733
ephbfwdpathway	il6_7pathway	5	0.692685	SOP	N	0.988
ephbfwdpathway	kitpathway	7	0.848586	SOP	N	0.977
ephbfwdpathway	lis1pathway	2	0.503878	NA	N	0.989
ephbfwdpathway	lymphangiogenesis_pathway	7	0.893308	SOP	N	0.93
ephbfwdpathway	mapktrkpathway	8	0.78717	SOP	N	0.965
ephbfwdpathway	mtor_4pathway	9	0.771581	SOP	N	0.989
ephbfwdpathway	ncadherinpathway	6	0.711867	SOP	N	0.966
ephbfwdpathway	nectin_pathway	10	0.778201	SOP	N	0.965
ephbfwdpathway	nephrin_neph1_pathway	7	0.812743	SOP	N	0.919
ephbfwdpathway	p38_mk2pathway	0	0.622087	NA	N	0.954
ephbfwdpathway	p38alphabetadownstreampathway	0	0.515145	NA	N	0.965
ephbfwdpathway	p38alphabetapathway	4	0.717672	SIP	N	0.907
ephbfwdpathway	pdgfrapathway	5	0.765612	SOP	N	0.919
ephbfwdpathway	pdgfrbpathway	10	0.836019	SOP	N	0.953
ephbfwdpathway	pi3kciaktpathway	1	0.622125	NA	N	0.966
ephbfwdpathway	pi3kcibpathway	2	0.683232	NA	N	0.356
ephbfwdpathway	pi3kcipathway	9	0.856388	SOP	N	0.965
ephbfwdpathway	pi3kplctrkpathway	8	0.871156	SOP	N	0.942
ephbfwdpathway	rac1_pathway	3	0.590842	SIP	N	1
ephbfwdpathway	rac1_reg_pathway	3	0.431017	SIP	N	0.977
ephbfwdpathway	reelinpathway	3	0.81307	SIP	N	0.907
ephbfwdpathway	ret_pathway	17	0.92234	SOP	N	1
ephbfwdpathway	rhoa_reg_pathway	0	0.423389	SIP	N	0.919
ephbfwdpathway	s1p_s1p1_pathway	4	0.692289	SOP	N	0.919
ephbfwdpathway	s1p_s1p2_pathway	4	0.68452	SOP	N	0.953
ephbfwdpathway	s1p_s1p4_pathway	3	0.699047	SOP	N	0.837
ephbfwdpathway	syndecan_1_pathway	2	0.706576	NA	N	0.801
ephbfwdpathway	syndecan_2_pathway	6	0.787862	SOP	N	0.988
ephbfwdpathway	syndecan_4_pathway	3	0.700958	SIP	N	0.942
ephbfwdpathway	tcptp_pathway	5	0.78444	SOP	N	0.988
ephbfwdpathway	tcrjnkpathway	1	0.527009	SIP	N	0.709
ephbfwdpathway	tcrraspathway	6	0.856453	SOP	N	0.849
ephbfwdpathway	trail_pathway	4	0.555173	SOP	N	0.884
ephbfwdpathway	trkrpathway	18	0.91938	SOP	N	1
ephbfwdpathway	txa2pathway	5	0.691613	NA	N	0.942
ephbfwdpathway	vegfr1_2_pathway	15	0.870731	SOP	N	1
ephbfwdpathway	vegfr1_pathway	6	0.807049	SOP	N	0.965
ephrinbrevpathway	a4b1_paxindep_pathway	5	0.784755	SOP	N	0.806
ephrinbrevpathway	alphasynuclein_pathway	8	0.776196	SOP	N	0.865
ephrinbrevpathway	anthraxpathway	1	0.582937	NA	N	0.539
ephrinbrevpathway	cd8tcrdownstreampathway	1	0.715183	NA	N	0.589
ephrinbrevpathway	epha2_fwdpathway	6	0.805982	SOP	N	0.806
ephrinbrevpathway	fak_pathway	10	0.841076	SOP	N	0.814
ephrinbrevpathway	fgf_pathway	3	0.644114	SIP	N	0.729
ephrinbrevpathway	il12_stat4pathway	1	0.539636	SIP	N	0.443
ephrinbrevpathway	lymphangiogenesis_pathway	3	0.776929	SIP	N	0.783
ephrinbrevpathway	mapktrkpathway	0	0.665195	SIP	N	0.838
ephrinbrevpathway	ncadherinpathway	5	0.688711	SOP	N	0.814
ephrinbrevpathway	pi3kplctrkpathway	3	0.701425	SIP	N	0.791
ephrinbrevpathway	rac1_pathway	4	0.611146	SIP	N	0.814
ephrinbrevpathway	s1p_s1p2_pathway	3	0.666374	NA	N	0.768
epopathway	a4b1_paxindep_pathway	6	0.730468	SOP	N	0.913
epopathway	a6b1_a6b4_integrin_pathway	4	0.747027	SIP	N	0.907
epopathway	alphasynuclein_pathway	1	0.710483	SIP	N	0.948
epopathway	anthraxpathway	0	0.587578	SIP	N	0.733
epopathway	cd8tcrdownstreampathway	2	0.799039	SIP	N	0.658
epopathway	epha2_fwdpathway	5	0.811453	SOP	N	0.949
epopathway	ephrinbrevpathway	3	0.773616	SIP	N	0.855
epopathway	fak_pathway	7	0.836713	SOP	N	0.942
epopathway	fgf_pathway	10	0.829024	SOP	N	0.834
epopathway	il12_stat4pathway	1	0.396369	SIP	N	0.505
epopathway	il2_stat5pathway	9	0.71293	SOP	N	0.763
epopathway	lymphangiogenesis_pathway	5	0.844205	SOP	N	0.91
epopathway	mapktrkpathway	3	0.724533	SIP	N	0.902
epopathway	ncadherinpathway	3	0.634355	NA	N	0.942
epopathway	pi3kciaktpathway	1	0.704743	NA	N	0.942
epopathway	pi3kplctrkpathway	8	0.858483	SOP	N	0.892
epopathway	rac1_pathway	3	0.578743	NA	N	0.942
epopathway	s1p_s1p2_pathway	2	0.702135	NA	N	0.843
epopathway	syndecan_2_pathway	2	0.711394	SIP	N	0.917
epopathway	syndecan_3_pathway	0	0.382562	SIP	N	0.42
epopathway	tcrcalciumpathway	0	0.158532	SIP	N	0.522
epopathway	tgfbrpathway	3	0.524926	NA	N	0.932
epopathway	vegfr1_2_pathway	9	0.838964	SOP	N	0.942
er_nongenomic_pathway	a4b1_paxdep_pathway	3	0.72459	NA	N	0.951
er_nongenomic_pathway	a4b1_paxindep_pathway	5	0.698808	SOP	N	0.926
er_nongenomic_pathway	a6b1_a6b4_integrin_pathway	6	0.728151	SOP	N	0.919
er_nongenomic_pathway	alphasynuclein_pathway	2	0.679381	NA	N	0.936
er_nongenomic_pathway	amb2_neutrophils_pathway	5	0.587746	NA	N	0.898
er_nongenomic_pathway	angiopoietinreceptor_pathway	7	0.760002	SOP	N	0.949
er_nongenomic_pathway	ar_nongenomic_pathway	16	0.855572	SOP	N	0.976
er_nongenomic_pathway	arf6_pathway	5	0.573273	SOP	N	0.885
er_nongenomic_pathway	arf6_traffickingpathway	0	0.306533	SIP	N	0.964
er_nongenomic_pathway	arf6downstreampathway	1	0.569652	NA	N	0.919
er_nongenomic_pathway	avb3_integrin_pathway	8	0.783622	SOP	N	0.953
er_nongenomic_pathway	avb3_opn_pathway	7	0.636613	SOP	N	0.964
er_nongenomic_pathway	cd8tcrdownstreampathway	3	0.613289	NA	N	0.654
er_nongenomic_pathway	cd8tcrpathway	7	0.681709	SOP	N	0.806
er_nongenomic_pathway	cdc42_pathway	5	0.700024	NA	N	0.964
er_nongenomic_pathway	cxcr3pathway	15	0.85255	SOP	N	0.924
er_nongenomic_pathway	cxcr4_pathway	18	0.796169	SOP	N	0.953
er_nongenomic_pathway	ecadherin_keratinocyte_pathway	5	0.678344	SOP	N	0.929
er_nongenomic_pathway	ecadherin_nascentaj_pathway	5	0.667904	SOP	N	0.943
er_nongenomic_pathway	epha_fwdpathway	2	0.739346	NA	N	0.603
er_nongenomic_pathway	epha2_fwdpathway	7	0.755694	SOP	N	0.926
er_nongenomic_pathway	ephbfwdpathway	8	0.812814	SOP	N	0.953
er_nongenomic_pathway	ephrinbrevpathway	3	0.677907	NA	N	0.846
er_nongenomic_pathway	epopathway	5	0.817155	SOP	N	0.913
er_nongenomic_pathway	erbb1_downstream_pathway	9	0.748724	SOP	N	0.943
er_nongenomic_pathway	erbb1_internalization_pathway	9	0.789951	SOP	N	0.953
er_nongenomic_pathway	erbb1_receptor_proximal_pathway	11	0.845054	SOP	N	0.964
er_nongenomic_pathway	erbb2erbb3pathway	10	0.805019	SOP	N	0.943
er_nongenomic_pathway	et_egfrpathway	4	0.690276	SOP	N	0.654
er_nongenomic_pathway	fak_pathway	8	0.771739	SOP	N	0.953
er_nongenomic_pathway	faspathway	5	0.56136	SOP	N	0.949
er_nongenomic_pathway	fgf_pathway	8	0.785142	SOP	N	0.898
er_nongenomic_pathway	hedgehog_glipathway	8	0.338822	SOP	N	0.953
er_nongenomic_pathway	ifngpathway	3	0.622917	NA	N	0.976
er_nongenomic_pathway	igf1_pathway	10	0.842796	SOP	Y	0.953
er_nongenomic_pathway	il2_1pathway	10	0.765907	SOP	N	0.964
er_nongenomic_pathway	il2_pi3kpathway	6	0.664437	SOP	N	0.953
er_nongenomic_pathway	il2_stat5pathway	5	0.593423	SOP	N	0.756
er_nongenomic_pathway	il6_7pathway	6	0.658882	SOP	N	0.929
er_nongenomic_pathway	kitpathway	7	0.795113	SOP	N	0.976
er_nongenomic_pathway	lymphangiogenesis_pathway	7	0.802168	SOP	N	0.936
er_nongenomic_pathway	mapktrkpathway	3	0.617269	NA	N	0.988
er_nongenomic_pathway	met_pathway	10	0.790505	SOP	N	0.953
er_nongenomic_pathway	mtor_4pathway	5	0.709011	NA	N	0.943
er_nongenomic_pathway	ncadherinpathway	3	0.60161	NA	N	0.953
er_nongenomic_pathway	nectin_pathway	3	0.654808	NA	N	0.915
er_nongenomic_pathway	nephrin_neph1_pathway	4	0.727521	NA	N	0.887
er_nongenomic_pathway	p38_mk2pathway	1	0.51466	NA	N	0.929
er_nongenomic_pathway	p38alphabetapathway	2	0.575575	NA	N	0.911
er_nongenomic_pathway	pdgfrapathway	5	0.760288	SOP	N	0.887
er_nongenomic_pathway	pdgfrbpathway	9	0.840763	SOP	N	0.962
er_nongenomic_pathway	pi3kciaktpathway	2	0.639492	NA	N	0.953
er_nongenomic_pathway	pi3kcibpathway	0	0.640384	NA	N	0.358
er_nongenomic_pathway	pi3kcipathway	8	0.81468	SOP	N	0.951
er_nongenomic_pathway	pi3kplctrkpathway	10	0.832002	SOP	N	0.94
er_nongenomic_pathway	ptp1bpathway	8	0.806924	SOP	N	0.898
er_nongenomic_pathway	rapid_gr_pathway	4	0.414236	SOP	N	0.538
er_nongenomic_pathway	reelinpathway	3	0.715648	NA	N	0.949
er_nongenomic_pathway	ret_pathway	9	0.831444	SOP	N	0.953
er_nongenomic_pathway	s1p_meta_pathway	10	0.459826	SOP	N	0.756
er_nongenomic_pathway	s1p_s1p1_pathway	7	0.694925	SOP	N	0.851
er_nongenomic_pathway	s1p_s1p2_pathway	11	0.678458	SOP	N	0.89
er_nongenomic_pathway	s1p_s1p3_pathway	13	0.807779	SOP	N	0.89
er_nongenomic_pathway	s1p_s1p4_pathway	7	0.71958	SOP	N	0.833
er_nongenomic_pathway	syndecan_1_pathway	1	0.609148	NA	N	0.758
er_nongenomic_pathway	syndecan_2_pathway	4	0.659456	NA	N	0.964
er_nongenomic_pathway	syndecan_4_pathway	2	0.636158	SIP	N	0.877
er_nongenomic_pathway	tcptp_pathway	6	0.807963	SOP	N	0.964
er_nongenomic_pathway	tcrraspathway	3	0.71981	NA	N	0.846
er_nongenomic_pathway	trail_pathway	2	0.511469	NA	N	0.885
er_nongenomic_pathway	trkrpathway	9	0.808766	SOP	N	0.953
er_nongenomic_pathway	txa2pathway	14	0.772297	SOP	N	0.949
er_nongenomic_pathway	vegfr1_2_pathway	11	0.80775	SOP	N	0.953
er_nongenomic_pathway	vegfr1_pathway	4	0.821268	SOP	N	0.915
erbb_network_pathway	a4b1_paxindep_pathway	0	0.337603	SIP	N	0.564
erbb_network_pathway	a6b1_a6b4_integrin_pathway	4	0.557362	SOP	N	0.558
erbb_network_pathway	alphasynuclein_pathway	0	0.325994	SIP	N	0.568
erbb_network_pathway	epha2_fwdpathway	0	0.326733	SIP	N	0.45
erbb_network_pathway	ephrinbrevpathway	0	0.367257	SIP	N	0.593
erbb_network_pathway	epopathway	0	0.378326	SIP	N	0.566
erbb_network_pathway	fak_pathway	0	0.409758	SIP	N	0.558
erbb_network_pathway	fgf_pathway	0	0.372465	SIP	N	0.457
erbb_network_pathway	il2_stat5pathway	0	0.182453	SIP	N	0.368
erbb_network_pathway	kitpathway	0	0.381305	SIP	N	0.561
erbb_network_pathway	lymphangiogenesis_pathway	0	0.395001	SIP	N	0.568
erbb_network_pathway	ncadherinpathway	0	0.317453	SIP	N	0.558
erbb_network_pathway	pdgfrapathway	0	0.367814	SIP	N	0.569
erbb_network_pathway	pi3kplctrkpathway	0	0.405675	SIP	N	0.561
erbb_network_pathway	vegfr1_2_pathway	1	0.475915	SIP	N	0.558
erbb_network_pathway	vegfr1_pathway	1	0.42274	SIP	N	0.562
erbb1_downstream_pathway	a4b1_paxdep_pathway	4	0.678916	NA	N	0.955
erbb1_downstream_pathway	a4b1_paxindep_pathway	5	0.699953	NA	N	0.943
erbb1_downstream_pathway	a6b1_a6b4_integrin_pathway	16	0.745248	SOP	N	0.955
erbb1_downstream_pathway	alphasynuclein_pathway	7	0.685654	SOP	N	0.92
erbb1_downstream_pathway	anthraxpathway	6	0.734898	SOP	N	0.739
erbb1_downstream_pathway	ar_nongenomic_pathway	14	0.892552	SOP	N	0.966
erbb1_downstream_pathway	arf_3pathway	2	0.564058	SIP	N	0.989
erbb1_downstream_pathway	atf2_pathway	10	0.668033	SOP	Y	0.943
erbb1_downstream_pathway	bmppathway	2	0.501309	NA	Y	0.852
erbb1_downstream_pathway	cd8tcrdownstreampathway	17	0.856516	SOP	N	0.636
erbb1_downstream_pathway	cxcr3pathway	21	0.895206	SOP	N	0.909
erbb1_downstream_pathway	ecadherin_keratinocyte_pathway	7	0.663929	SOP	N	0.977
erbb1_downstream_pathway	ecadherin_stabilization_pathway	5	0.352504	SIP	N	0.977
erbb1_downstream_pathway	epha_fwdpathway	2	0.65265	NA	N	0.591
erbb1_downstream_pathway	epha2_fwdpathway	7	0.766759	SOP	N	0.943
erbb1_downstream_pathway	ephrinbrevpathway	7	0.773059	SOP	N	0.807
erbb1_downstream_pathway	epopathway	9	0.870293	SOP	N	0.932
erbb1_downstream_pathway	erbb1_internalization_pathway	17	0.797734	SOP	Y	0.989
erbb1_downstream_pathway	erbb2erbb3pathway	27	0.941781	SOP	N	0.966
erbb1_downstream_pathway	fak_pathway	17	0.861749	SOP	N	0.989
erbb1_downstream_pathway	fgf_pathway	13	0.826826	SOP	N	0.886
erbb1_downstream_pathway	il12_stat4pathway	5	0.454004	SIP	N	0.58
erbb1_downstream_pathway	il2_stat5pathway	6	0.615593	SIP	N	0.727
erbb1_downstream_pathway	il23pathway	4	0.507938	NA	N	0.625
erbb1_downstream_pathway	il6_7pathway	16	0.799329	SOP	N	0.977
erbb1_downstream_pathway	insulin_glucose_pathway	10	0.442704	SOP	N	0.966
erbb1_downstream_pathway	kitpathway	16	0.906314	SOP	N	0.966
erbb1_downstream_pathway	lymphangiogenesis_pathway	9	0.876815	SOP	N	0.92
erbb1_downstream_pathway	mapktrkpathway	19	0.867419	SOP	N	0.955
erbb1_downstream_pathway	ncadherinpathway	7	0.649925	SOP	N	0.989
erbb1_downstream_pathway	nephrin_neph1_pathway	18	0.83682	SOP	N	0.909
erbb1_downstream_pathway	nfkappabcanonicalpathway	1	0.538764	NA	N	0.943
erbb1_downstream_pathway	p38_mk2pathway	10	0.782853	SOP	N	0.977
erbb1_downstream_pathway	p38alphabetadownstreampathway	9	0.683718	SOP	N	0.955
erbb1_downstream_pathway	p38gammadeltapathway	0	0.518097	SIP	N	0.727
erbb1_downstream_pathway	pdgfrapathway	8	0.777195	SOP	N	0.909
erbb1_downstream_pathway	pdgfrbpathway	14	0.79911	SOP	N	0.943
erbb1_downstream_pathway	pi3kciaktpathway	17	0.750935	SOP	N	0.989
erbb1_downstream_pathway	pi3kplctrkpathway	22	0.861056	SOP	N	0.966
erbb1_downstream_pathway	rac1_pathway	23	0.727556	SOP	N	0.989
erbb1_downstream_pathway	rac1_reg_pathway	7	0.504163	NA	N	0.966
erbb1_downstream_pathway	retinoic_acid_pathway	5	0.577389	NA	N	0.943
erbb1_downstream_pathway	s1p_s1p2_pathway	8	0.786576	SOP	N	0.943
erbb1_downstream_pathway	syndecan_1_pathway	2	0.601506	NA	N	0.794
erbb1_downstream_pathway	syndecan_2_pathway	6	0.739102	NA	N	0.977
erbb1_downstream_pathway	syndecan_4_pathway	4	0.632244	NA	N	0.932
erbb1_downstream_pathway	tcrcalciumpathway	3	0.188252	SIP	N	0.625
erbb1_downstream_pathway	tcrjnkpathway	4	0.686581	SIP	N	0.705
erbb1_downstream_pathway	tgfbrpathway	6	0.592549	NA	N	1
erbb1_downstream_pathway	trkrpathway	16	0.897767	SOP	N	0.989
erbb1_downstream_pathway	vegfr1_2_pathway	18	0.840123	SOP	N	0.989
erbb1_downstream_pathway	vegfr1_pathway	9	0.774161	SOP	N	0.955
erbb1_internalization_pathway	a4b1_paxindep_pathway	5	0.698889	SOP	N	0.919
erbb1_internalization_pathway	a6b1_a6b4_integrin_pathway	7	0.75881	SOP	N	0.932
erbb1_internalization_pathway	alphasynuclein_pathway	1	0.657877	SIP	N	0.93
erbb1_internalization_pathway	arf_3pathway	0	0.528667	SIP	N	0.966
erbb1_internalization_pathway	cd8tcrdownstreampathway	4	0.628904	NA	N	0.64
erbb1_internalization_pathway	cxcr3pathway	12	0.803925	SOP	N	0.919
erbb1_internalization_pathway	ecadherin_stabilization_pathway	2	0.352198	SIP	N	0.988
erbb1_internalization_pathway	epha2_fwdpathway	7	0.79525	SOP	N	0.953
erbb1_internalization_pathway	ephrinbrevpathway	4	0.691947	SOP	N	0.814
erbb1_internalization_pathway	epopathway	6	0.821917	SOP	N	0.942
erbb1_internalization_pathway	fak_pathway	8	0.78971	SOP	N	0.966
erbb1_internalization_pathway	fgf_pathway	8	0.81694	SOP	N	0.895
erbb1_internalization_pathway	il2_stat5pathway	5	0.578567	SOP	N	0.733
erbb1_internalization_pathway	kitpathway	8	0.836485	SOP	N	0.977
erbb1_internalization_pathway	lymphangiogenesis_pathway	5	0.789835	SOP	N	0.93
erbb1_internalization_pathway	mapktrkpathway	4	0.64289	SIP	N	0.965
erbb1_internalization_pathway	ncadherinpathway	3	0.650259	SIP	N	1
erbb1_internalization_pathway	pi3kciaktpathway	2	0.634925	NA	N	1
erbb1_internalization_pathway	pi3kplctrkpathway	9	0.82872	SOP	N	0.977
erbb1_internalization_pathway	rac1_pathway	0	0.445557	SIP	N	0.966
erbb1_internalization_pathway	rac1_reg_pathway	2	0.432888	SIP	N	0.977
erbb1_internalization_pathway	s1p_s1p2_pathway	0	0.575135	NA	N	0.919
erbb1_internalization_pathway	syndecan_2_pathway	2	0.684311	NA	N	0.954
erbb1_internalization_pathway	vegfr1_2_pathway	9	0.805389	SOP	N	0.966
erbb1_internalization_pathway	vegfr1_pathway	3	0.766572	SIP	N	0.931
erbb1_receptor_proximal_pathway	a4b1_paxdep_pathway	4	0.783043	SOP	N	0.941
erbb1_receptor_proximal_pathway	a4b1_paxindep_pathway	5	0.793636	SOP	N	0.929
erbb1_receptor_proximal_pathway	a6b1_a6b4_integrin_pathway	7	0.817383	SOP	N	0.954
erbb1_receptor_proximal_pathway	alphasynuclein_pathway	3	0.711328	SIP	N	0.94
erbb1_receptor_proximal_pathway	amb2_neutrophils_pathway	2	0.572839	SIP	N	0.905
erbb1_receptor_proximal_pathway	anthraxpathway	2	0.557844	NA	N	0.75
erbb1_receptor_proximal_pathway	ar_nongenomic_pathway	10	0.885055	SOP	N	0.988
erbb1_receptor_proximal_pathway	arf_3pathway	0	0.5739	SIP	N	0.954
erbb1_receptor_proximal_pathway	avb3_integrin_pathway	9	0.817186	SOP	N	0.988
erbb1_receptor_proximal_pathway	bmppathway	1	0.531368	NA	N	0.869
erbb1_receptor_proximal_pathway	cd8tcrdownstreampathway	5	0.702935	NA	N	0.643
erbb1_receptor_proximal_pathway	ceramide_pathway	3	0.489201	SIP	N	0.988
erbb1_receptor_proximal_pathway	cxcr3pathway	14	0.868939	SOP	N	0.929
erbb1_receptor_proximal_pathway	ecadherin_keratinocyte_pathway	6	0.755992	SOP	N	0.931
erbb1_receptor_proximal_pathway	ecadherin_nascentaj_pathway	5	0.799954	SOP	N	0.977
erbb1_receptor_proximal_pathway	ecadherin_stabilization_pathway	4	0.472703	SIP	N	0.965
erbb1_receptor_proximal_pathway	epha_fwdpathway	2	0.775742	SIP	N	0.595
erbb1_receptor_proximal_pathway	epha2_fwdpathway	7	0.851458	SOP	N	0.964
erbb1_receptor_proximal_pathway	ephrinbrevpathway	5	0.795884	SOP	N	0.821
erbb1_receptor_proximal_pathway	epopathway	10	0.865463	SOP	N	0.952
erbb1_receptor_proximal_pathway	erbb_network_pathway	2	0.504544	SIP	Y	0.56
erbb1_receptor_proximal_pathway	erbb1_downstream_pathway	21	0.839883	SOP	Y	0.977
erbb1_receptor_proximal_pathway	erbb1_internalization_pathway	16	0.892029	SOP	Y	0.988
erbb1_receptor_proximal_pathway	erbb2erbb3pathway	17	0.900423	SOP	N	0.977
erbb1_receptor_proximal_pathway	et_egfrpathway	6	0.748902	SOP	N	0.643
erbb1_receptor_proximal_pathway	fak_pathway	14	0.905067	SOP	Y	0.988
erbb1_receptor_proximal_pathway	fgf_pathway	12	0.86133	SOP	N	0.905
erbb1_receptor_proximal_pathway	ifngpathway	7	0.632056	SOP	N	0.988
erbb1_receptor_proximal_pathway	igf1_pathway	10	0.820756	SOP	N	0.988
erbb1_receptor_proximal_pathway	il12_stat4pathway	1	0.339073	SIP	N	0.583
erbb1_receptor_proximal_pathway	il2_pi3kpathway	7	0.751233	SOP	N	0.988
erbb1_receptor_proximal_pathway	il2_stat5pathway	6	0.627641	SOP	N	0.738
erbb1_receptor_proximal_pathway	il6_7pathway	9	0.707504	SOP	N	0.965
erbb1_receptor_proximal_pathway	kitpathway	12	0.862743	SOP	N	0.988
erbb1_receptor_proximal_pathway	lymphangiogenesis_pathway	7	0.868976	SOP	N	0.94
erbb1_receptor_proximal_pathway	mapktrkpathway	5	0.696823	SOP	N	0.976
erbb1_receptor_proximal_pathway	ncadherinpathway	7	0.742408	SOP	N	0.988
erbb1_receptor_proximal_pathway	nephrin_neph1_pathway	12	0.841297	SOP	N	0.929
erbb1_receptor_proximal_pathway	p38_mk2pathway	0	0.568975	NA	N	0.965
erbb1_receptor_proximal_pathway	pdgfrapathway	6	0.774957	SOP	N	0.893
erbb1_receptor_proximal_pathway	pdgfrbpathway	16	0.894821	SOP	N	0.964
erbb1_receptor_proximal_pathway	pi3kciaktpathway	1	0.646117	NA	N	0.988
erbb1_receptor_proximal_pathway	pi3kcipathway	13	0.865946	SOP	N	0.976
erbb1_receptor_proximal_pathway	pi3kplctrkpathway	11	0.872865	SOP	N	0.953
erbb1_receptor_proximal_pathway	rac1_pathway	3	0.504373	SIP	N	0.988
erbb1_receptor_proximal_pathway	s1p_s1p2_pathway	5	0.64705	SOP	N	0.929
erbb1_receptor_proximal_pathway	syndecan_1_pathway	2	0.660971	NA	N	0.772
erbb1_receptor_proximal_pathway	syndecan_2_pathway	5	0.750278	SOP	N	0.965
erbb1_receptor_proximal_pathway	syndecan_4_pathway	2	0.684552	SIP	N	0.917
erbb1_receptor_proximal_pathway	tcrjnkpathway	0	0.477186	SIP	N	0.714
erbb1_receptor_proximal_pathway	tcrraspathway	5	0.784498	SOP	N	0.857
erbb1_receptor_proximal_pathway	tgfbrpathway	3	0.58476	NA	N	0.977
erbb1_receptor_proximal_pathway	trkrpathway	16	0.888279	SOP	N	0.988
erbb1_receptor_proximal_pathway	vegfr1_2_pathway	16	0.88188	SOP	N	0.988
erbb1_receptor_proximal_pathway	vegfr1_pathway	9	0.847724	SOP	N	0.941
erbb2erbb3pathway	a4b1_paxindep_pathway	5	0.714666	SOP	N	0.943
erbb2erbb3pathway	a6b1_a6b4_integrin_pathway	9	0.766362	SOP	N	0.989
erbb2erbb3pathway	alphasynuclein_pathway	4	0.693705	SIP	N	0.92
erbb2erbb3pathway	anthraxpathway	4	0.715681	SOP	N	0.739
erbb2erbb3pathway	ar_nongenomic_pathway	13	0.92502	SOP	N	0.966
erbb2erbb3pathway	cd8tcrdownstreampathway	13	0.835793	SOP	N	0.636
erbb2erbb3pathway	cxcr3pathway	17	0.934727	SOP	N	0.909
erbb2erbb3pathway	ecadherin_keratinocyte_pathway	5	0.678589	SOP	N	0.944
erbb2erbb3pathway	ecadherin_stabilization_pathway	0	0.332725	SIP	N	0.944
erbb2erbb3pathway	epha_fwdpathway	1	0.685169	SIP	N	0.591
erbb2erbb3pathway	epha2_fwdpathway	6	0.799011	SOP	N	0.943
erbb2erbb3pathway	ephrinbrevpathway	5	0.783719	SOP	N	0.807
erbb2erbb3pathway	epopathway	8	0.896089	SOP	N	0.932
erbb2erbb3pathway	erbb_network_pathway	4	0.507737	SOP	Y	0.557
erbb2erbb3pathway	erbb1_internalization_pathway	16	0.843751	SOP	N	0.955
erbb2erbb3pathway	fak_pathway	12	0.877574	SOP	N	0.989
erbb2erbb3pathway	fgf_pathway	12	0.887109	SOP	N	0.886
erbb2erbb3pathway	il12_stat4pathway	6	0.408671	SOP	N	0.58
erbb2erbb3pathway	il2_stat5pathway	6	0.631502	SOP	N	0.727
erbb2erbb3pathway	il6_7pathway	11	0.789028	SOP	N	0.977
erbb2erbb3pathway	insulin_glucose_pathway	1	0.400943	SIP	N	0.932
erbb2erbb3pathway	kitpathway	16	0.928565	SOP	N	0.966
erbb2erbb3pathway	lymphangiogenesis_pathway	8	0.911242	SOP	N	0.92
erbb2erbb3pathway	mapktrkpathway	8	0.847138	SOP	N	0.955
erbb2erbb3pathway	ncadherinpathway	5	0.645648	SOP	N	0.955
erbb2erbb3pathway	nephrin_neph1_pathway	14	0.85135	SOP	N	0.909
erbb2erbb3pathway	p38_mk2pathway	1	0.730966	SIP	N	0.944
erbb2erbb3pathway	p38alphabetadownstreampathway	1	0.618329	SIP	N	0.955
erbb2erbb3pathway	p38gammadeltapathway	0	0.471488	SIP	N	0.727
erbb2erbb3pathway	pdgfrapathway	7	0.791967	SOP	N	0.909
erbb2erbb3pathway	pdgfrbpathway	11	0.834133	SOP	N	0.943
erbb2erbb3pathway	pi3kciaktpathway	6	0.715439	SOP	N	0.955
erbb2erbb3pathway	pi3kplctrkpathway	11	0.878572	SOP	N	0.932
erbb2erbb3pathway	rac1_pathway	5	0.66519	SIP	N	0.989
erbb2erbb3pathway	retinoic_acid_pathway	5	0.517851	SOP	N	0.943
erbb2erbb3pathway	s1p_s1p2_pathway	6	0.76211	SOP	N	0.943
erbb2erbb3pathway	syndecan_1_pathway	3	0.645282	NA	N	0.83
erbb2erbb3pathway	syndecan_2_pathway	6	0.742522	SOP	N	0.977
erbb2erbb3pathway	tcrcalciumpathway	4	0.13719	SIP	N	0.566
erbb2erbb3pathway	tcrjnkpathway	2	0.635422	SIP	N	0.705
erbb2erbb3pathway	tgfbrpathway	3	0.532334	NA	N	0.966
erbb2erbb3pathway	trkrpathway	15	0.922121	SOP	N	0.989
erbb2erbb3pathway	vegfr1_2_pathway	14	0.857723	SOP	N	0.989
erbb2erbb3pathway	vegfr1_pathway	7	0.806936	SOP	N	0.955
erbb4_pathway	a4b1_paxdep_pathway	2	0.685111	SIP	N	0.8
erbb4_pathway	a4b1_paxindep_pathway	3	0.687021	SIP	N	0.771
erbb4_pathway	a6b1_a6b4_integrin_pathway	5	0.703594	SOP	N	0.849
erbb4_pathway	alphasynuclein_pathway	3	0.705675	SIP	N	0.788
erbb4_pathway	amb2_neutrophils_pathway	1	0.475259	SIP	N	0.7
erbb4_pathway	angiopoietinreceptor_pathway	9	0.796013	SOP	N	0.817
erbb4_pathway	anthraxpathway	2	0.64902	NA	N	0.565
erbb4_pathway	ar_nongenomic_pathway	4	0.836275	SOP	N	0.866
erbb4_pathway	arf6_pathway	0	0.467705	SIP	N	0.694
erbb4_pathway	arf6downstreampathway	2	0.624997	NA	N	0.813
erbb4_pathway	atf2_pathway	2	0.537852	NA	N	0.771
erbb4_pathway	avb3_integrin_pathway	4	0.734701	SIP	N	0.849
erbb4_pathway	avb3_opn_pathway	4	0.733711	SOP	N	0.857
erbb4_pathway	cd8tcrdownstreampathway	2	0.74888	SIP	N	0.511
erbb4_pathway	cd8tcrpathway	3	0.770196	SIP	N	0.641
erbb4_pathway	cdc42_pathway	4	0.801602	SIP	N	0.857
erbb4_pathway	ceramide_pathway	2	0.59267	SIP	N	0.849
erbb4_pathway	cxcr3pathway	8	0.875801	SOP	N	0.835
erbb4_pathway	cxcr4_pathway	11	0.80389	SOP	N	0.849
erbb4_pathway	ecadherin_keratinocyte_pathway	3	0.643842	SIP	N	0.857
erbb4_pathway	ecadherin_nascentaj_pathway	2	0.667109	SIP	N	0.841
erbb4_pathway	ecadherin_stabilization_pathway	0	0.279137	SIP	N	0.857
erbb4_pathway	epha_fwdpathway	1	0.64528	SIP	N	0.469
erbb4_pathway	epha2_fwdpathway	4	0.721561	SOP	N	0.771
erbb4_pathway	ephbfwdpathway	6	0.846103	SOP	N	0.849
erbb4_pathway	ephrinbrevpathway	3	0.763326	SIP	N	0.681
erbb4_pathway	epopathway	6	0.850545	SOP	N	0.817
erbb4_pathway	er_nongenomic_pathway	5	0.771511	SOP	N	0.846
erbb4_pathway	erbb_network_pathway	9	0.506225	SOP	Y	0.23
erbb4_pathway	erbb1_downstream_pathway	9	0.847861	SOP	N	0.841
erbb4_pathway	erbb1_internalization_pathway	9	0.815239	SOP	N	0.849
erbb4_pathway	erbb1_receptor_proximal_pathway	10	0.852351	SOP	N	0.857
erbb4_pathway	erbb2erbb3pathway	14	0.887285	SOP	N	0.841
erbb4_pathway	et_egfrpathway	2	0.682935	SIP	N	0.451
erbb4_pathway	fak_pathway	5	0.775614	SIP	N	0.849
erbb4_pathway	faspathway	6	0.716373	SOP	N	0.845
erbb4_pathway	fgf_pathway	7	0.828081	SOP	N	0.815
erbb4_pathway	glypican_1pathway	2	0.614755	SIP	N	0.733
erbb4_pathway	ifngpathway	5	0.734637	SOP	N	0.866
erbb4_pathway	igf1_pathway	4	0.766439	SOP	N	0.849
erbb4_pathway	il12_2pathway	2	0.555245	SIP	N	0.61
erbb4_pathway	il12_stat4pathway	0	0.406815	SIP	N	0.346
erbb4_pathway	il1pathway	3	0.535207	NA	N	0.826
erbb4_pathway	il2_1pathway	9	0.86344	SOP	N	0.857
erbb4_pathway	il2_pi3kpathway	4	0.707804	SIP	N	0.849
erbb4_pathway	il2_stat5pathway	6	0.603645	SOP	N	0.635
erbb4_pathway	il4_2pathway	7	0.581404	SOP	N	0.733
erbb4_pathway	il6_7pathway	4	0.741555	SIP	N	0.821
erbb4_pathway	insulin_pathway	4	0.736214	SIP	N	0.857
erbb4_pathway	kitpathway	7	0.873829	SOP	N	0.829
erbb4_pathway	lkb1_pathway	0	0.565281	NA	N	0.841
erbb4_pathway	lymphangiogenesis_pathway	6	0.826508	SOP	N	0.788
erbb4_pathway	lysophospholipid_pathway	3	0.668406	NA	N	0.829
erbb4_pathway	mapktrkpathway	2	0.758753	SIP	N	0.875
erbb4_pathway	met_pathway	6	0.834138	SIP	N	0.849
erbb4_pathway	mtor_4pathway	2	0.764101	NA	N	0.841
erbb4_pathway	ncadherinpathway	2	0.601292	SIP	N	0.849
erbb4_pathway	nectin_pathway	2	0.642418	SIP	N	0.875
erbb4_pathway	nephrin_neph1_pathway	8	0.775013	SOP	N	0.835
erbb4_pathway	nfat_tfpathway	1	0.22953	SIP	N	0.573
erbb4_pathway	nfkappabatypicalpathway	2	0.644814	NA	N	0.708
erbb4_pathway	p38_mk2pathway	0	0.670953	NA	N	0.821
erbb4_pathway	p38_mkk3_6pathway	1	0.579743	NA	N	0.905
erbb4_pathway	p38alphabetadownstreampathway	0	0.525102	NA	N	0.8
erbb4_pathway	p38alphabetapathway	1	0.749846	SIP	N	0.805
erbb4_pathway	p75ntrpathway	4	0.538243	NA	N	0.841
erbb4_pathway	pdgfrapathway	4	0.755859	SOP	N	0.758
erbb4_pathway	pdgfrbpathway	7	0.810841	SOP	N	0.808
erbb4_pathway	pi3kciaktpathway	0	0.630897	NA	N	0.849
erbb4_pathway	pi3kcibpathway	1	0.637989	NA	N	0.366
erbb4_pathway	pi3kcipathway	7	0.820431	SOP	N	0.875
erbb4_pathway	pi3kplctrkpathway	5	0.797894	SOP	N	0.866
erbb4_pathway	ptp1bpathway	10	0.798757	SOP	N	0.815
erbb4_pathway	rac1_pathway	1	0.574155	SIP	N	0.849
erbb4_pathway	rapid_gr_pathway	0	0.517029	NA	N	0.182
erbb4_pathway	reelinpathway	4	0.754558	SOP	N	0.845
erbb4_pathway	reg_gr_pathway	6	0.529175	NA	N	0.792
erbb4_pathway	ret_pathway	6	0.848611	SOP	N	0.849
erbb4_pathway	s1p_s1p1_pathway	2	0.623562	NA	N	0.835
erbb4_pathway	s1p_s1p2_pathway	2	0.689953	NA	N	0.808
erbb4_pathway	s1p_s1p3_pathway	3	0.726857	NA	N	0.846
erbb4_pathway	s1p_s1p4_pathway	2	0.565271	NA	N	0.677
erbb4_pathway	syndecan_1_pathway	2	0.597725	NA	N	0.565
erbb4_pathway	syndecan_2_pathway	2	0.664741	SIP	N	0.857
erbb4_pathway	syndecan_4_pathway	0	0.624195	SIP	N	0.779
erbb4_pathway	tcptp_pathway	10	0.808052	SOP	N	0.857
erbb4_pathway	tcr_pathway	3	0.786043	SIP	N	0.716
erbb4_pathway	tcrjnkpathway	0	0.60931	SIP	N	0.547
erbb4_pathway	tcrraspathway	2	0.793473	NA	N	0.733
erbb4_pathway	tgfbrpathway	6	0.562476	SOP	N	0.841
erbb4_pathway	tnfpathway	2	0.519256	NA	N	0.865
erbb4_pathway	trail_pathway	8	0.678038	SOP	N	0.825
erbb4_pathway	trkrpathway	6	0.83646	SOP	N	0.849
erbb4_pathway	txa2pathway	1	0.67719	SIP	N	0.855
erbb4_pathway	vegfr1_2_pathway	8	0.81601	SOP	N	0.849
erbb4_pathway	vegfr1_pathway	4	0.781668	SOP	N	0.837
erbb4_pathway	wnt_noncanonical_pathway	1	0.589195	NA	N	0.788
et_egfrpathway	a4b1_paxdep_pathway	0	0.528563	SIP	N	0.65
et_egfrpathway	a4b1_paxindep_pathway	0	0.554685	SIP	N	0.654
et_egfrpathway	a6b1_a6b4_integrin_pathway	5	0.731626	SOP	N	0.64
et_egfrpathway	alphasynuclein_pathway	0	0.508314	SIP	N	0.662
et_egfrpathway	amb2_neutrophils_pathway	0	0.437618	SIP	N	0.676
et_egfrpathway	ar_nongenomic_pathway	1	0.658479	SIP	N	0.646
et_egfrpathway	avb3_integrin_pathway	0	0.668859	SIP	N	0.64
et_egfrpathway	cd8tcrdownstreampathway	1	0.501459	NA	N	0.196
et_egfrpathway	cxcr3pathway	2	0.670839	SIP	N	0.548
et_egfrpathway	ecadherin_keratinocyte_pathway	1	0.597526	SIP	N	0.643
et_egfrpathway	ecadherin_nascentaj_pathway	0	0.600165	SIP	N	0.636
et_egfrpathway	epha_fwdpathway	0	0.488749	SIP	N	0.181
et_egfrpathway	epha2_fwdpathway	2	0.592381	NA	N	0.654
et_egfrpathway	ephrinbrevpathway	0	0.531164	SIP	N	0.589
et_egfrpathway	epopathway	4	0.66033	SOP	N	0.658
et_egfrpathway	erbb_network_pathway	2	0.625148	SOP	N	0.407
et_egfrpathway	erbb1_downstream_pathway	6	0.669586	SOP	N	0.636
et_egfrpathway	erbb1_internalization_pathway	6	0.758262	SOP	N	0.64
et_egfrpathway	erbb2erbb3pathway	5	0.686938	SOP	N	0.636
et_egfrpathway	fak_pathway	2	0.639048	SIP	N	0.64
et_egfrpathway	fgf_pathway	3	0.682173	SOP	N	0.676
et_egfrpathway	ifngpathway	1	0.528967	SIP	N	0.646
et_egfrpathway	il12_stat4pathway	0	0.185642	SIP	N	0.099
et_egfrpathway	il2_pi3kpathway	4	0.551695	SOP	N	0.64
et_egfrpathway	il2_stat5pathway	3	0.468406	SOP	N	0.432
et_egfrpathway	il6_7pathway	2	0.555516	SIP	N	0.643
et_egfrpathway	kitpathway	4	0.680277	SOP	N	0.646
et_egfrpathway	lymphangiogenesis_pathway	3	0.661299	SOP	N	0.662
et_egfrpathway	mapktrkpathway	1	0.547566	SIP	N	0.65
et_egfrpathway	ncadherinpathway	0	0.503569	SIP	N	0.64
et_egfrpathway	nephrin_neph1_pathway	1	0.547164	SIP	N	0.607
et_egfrpathway	pdgfrapathway	3	0.644424	SOP	N	0.607
et_egfrpathway	pdgfrbpathway	4	0.679922	SOP	N	0.654
et_egfrpathway	pi3kciaktpathway	1	0.555436	NA	N	0.64
et_egfrpathway	pi3kcipathway	2	0.605642	SIP	N	0.65
et_egfrpathway	pi3kplctrkpathway	4	0.712713	SOP	N	0.646
et_egfrpathway	rac1_pathway	0	0.359195	SIP	N	0.64
et_egfrpathway	syndecan_1_pathway	0	0.524055	NA	N	0.395
et_egfrpathway	syndecan_2_pathway	1	0.599532	NA	N	0.643
et_egfrpathway	syndecan_4_pathway	0	0.604944	NA	N	0.658
et_egfrpathway	tgfbrpathway	3	0.486404	SOP	N	0.636
et_egfrpathway	trkrpathway	4	0.702571	SOP	N	0.64
et_egfrpathway	vegfr1_2_pathway	4	0.704534	SOP	N	0.64
et_egfrpathway	vegfr1_pathway	0	0.670317	SIP	N	0.65
fak_pathway	il12_stat4pathway	3	0.381078	SIP	N	0.581
faspathway	a4b1_paxdep_pathway	2	0.517241	NA	N	0.9
faspathway	a4b1_paxindep_pathway	3	0.507769	NA	N	0.874
faspathway	a6b1_a6b4_integrin_pathway	3	0.508936	SIP	N	0.907
faspathway	alphasynuclein_pathway	2	0.561609	SIP	N	0.895
faspathway	amb2_neutrophils_pathway	2	0.355829	SIP	N	0.826
faspathway	anthraxpathway	2	0.730033	SIP	N	0.754
faspathway	ar_nongenomic_pathway	4	0.690989	SOP	N	0.927
faspathway	arf6downstreampathway	0	0.574554	NA	N	0.872
faspathway	atf2_pathway	4	0.688419	NA	N	0.838
faspathway	avb3_integrin_pathway	5	0.574899	SOP	N	0.907
faspathway	caspase_pathway	8	0.502494	SOP	Y	0.917
faspathway	cd8tcrdownstreampathway	3	0.820462	NA	N	0.611
faspathway	ceramide_pathway	9	0.827097	SOP	Y	0.907
faspathway	cmyb_pathway	1	0.353142	SIP	N	0.855
faspathway	cxcr3pathway	12	0.779209	SOP	N	0.906
faspathway	cxcr4_pathway	9	0.65035	SOP	N	0.907
faspathway	ecadherin_keratinocyte_pathway	4	0.488647	SOP	N	0.917
faspathway	ecadherin_stabilization_pathway	0	0.132101	SIP	N	0.917
faspathway	epha_fwdpathway	1	0.495479	SIP	N	0.535
faspathway	epha2_fwdpathway	3	0.574417	NA	N	0.874
faspathway	ephrinbrevpathway	4	0.681195	SOP	N	0.843
faspathway	epopathway	4	0.77256	SIP	N	0.884
faspathway	erbb_network_pathway	0	0.269703	SIP	N	0.571
faspathway	erbb1_downstream_pathway	12	0.804231	SOP	N	0.898
faspathway	erbb1_internalization_pathway	7	0.555936	SOP	N	0.907
faspathway	erbb1_receptor_proximal_pathway	7	0.594939	SOP	N	0.917
faspathway	erbb2erbb3pathway	11	0.773936	SOP	N	0.898
faspathway	et_egfrpathway	0	0.446956	SIP	N	0.611
faspathway	fak_pathway	5	0.626667	NA	N	0.907
faspathway	fgf_pathway	5	0.630085	SIP	N	0.826
faspathway	foxopathway	7	0.583683	SOP	N	0.907
faspathway	hivnefpathway	12	0.766578	SOP	N	0.845
faspathway	ifngpathway	4	0.703826	SIP	N	0.927
faspathway	igf1_pathway	4	0.611997	SOP	N	0.907
faspathway	il12_stat4pathway	2	0.505509	SIP	N	0.512
faspathway	il1pathway	7	0.790602	SOP	N	0.857
faspathway	il2_1pathway	7	0.795704	SOP	N	0.917
faspathway	il2_pi3kpathway	4	0.650947	SIP	N	0.907
faspathway	il2_stat5pathway	3	0.611584	SIP	N	0.649
faspathway	il23pathway	2	0.555488	SIP	N	0.531
faspathway	il6_7pathway	6	0.760306	SOP	N	0.881
faspathway	kitpathway	5	0.770355	SOP	N	0.927
faspathway	lymphangiogenesis_pathway	5	0.697645	SOP	N	0.895
faspathway	mapktrkpathway	2	0.723109	SIP	N	0.938
faspathway	mtor_4pathway	3	0.678437	NA	N	0.898
faspathway	nephrin_neph1_pathway	10	0.758125	SOP	N	0.867
faspathway	nfat_3pathway	5	0.67243	NA	N	0.898
faspathway	nfkappabcanonicalpathway	4	0.704566	SOP	Y	0.911
faspathway	p38_mk2pathway	2	0.7052	NA	N	0.881
faspathway	p38alphabetadownstreampathway	2	0.629907	NA	N	0.9
faspathway	p38gammadeltapathway	1	0.527155	SIP	N	0.693
faspathway	p75ntrpathway	12	0.78705	SOP	N	0.898
faspathway	pdgfrapathway	2	0.616286	SIP	N	0.794
faspathway	pdgfrbpathway	4	0.644957	SIP	N	0.911
faspathway	pi3kciaktpathway	4	0.610424	NA	N	0.907
faspathway	pi3kcibpathway	0	0.553806	NA	N	0.361
faspathway	pi3kcipathway	10	0.71449	SOP	N	0.9
faspathway	pi3kplctrkpathway	5	0.646313	SOP	N	0.927
faspathway	rac1_pathway	6	0.670372	SOP	N	0.907
faspathway	rapid_gr_pathway	4	0.682778	SOP	N	0.543
faspathway	reg_gr_pathway	6	0.619555	NA	N	0.855
faspathway	retinoic_acid_pathway	3	0.537182	NA	N	0.911
faspathway	s1p_s1p2_pathway	2	0.723127	NA	N	0.838
faspathway	syndecan_2_pathway	4	0.546561	NA	N	0.917
faspathway	tcrcalciumpathway	1	0.696787	SIP	N	0.531
faspathway	tcrjnkpathway	2	0.752616	SIP	N	0.661
faspathway	tcrraspathway	0	0.675483	SIP	N	0.767
faspathway	tgfbrpathway	1	0.515487	SIP	N	0.898
faspathway	tnfpathway	11	0.804411	SOP	N	0.933
faspathway	trkrpathway	2	0.672773	SIP	N	0.907
faspathway	txa2pathway	5	0.562165	SIP	N	0.922
faspathway	vegfr1_2_pathway	6	0.63051	SOP	N	0.907
faspathway	vegfr1_pathway	4	0.602412	SOP	N	0.9
fcer1pathway	a4b1_paxdep_pathway	4	0.705591	SIP	N	0.951
fcer1pathway	a4b1_paxindep_pathway	5	0.681651	SOP	N	0.926
fcer1pathway	a6b1_a6b4_integrin_pathway	6	0.641383	SOP	N	0.919
fcer1pathway	alphasynuclein_pathway	6	0.68578	SOP	N	0.936
fcer1pathway	amb2_neutrophils_pathway	4	0.493293	SIP	N	0.898
fcer1pathway	angiopoietinreceptor_pathway	16	0.850264	SOP	N	0.949
fcer1pathway	anthraxpathway	6	0.738198	SOP	N	0.726
fcer1pathway	ar_nongenomic_pathway	12	0.878082	SOP	N	0.976
fcer1pathway	arf_3pathway	1	0.20288	SIP	N	0.919
fcer1pathway	arf6_pathway	1	0.424813	SIP	N	0.885
fcer1pathway	arf6downstreampathway	3	0.679554	NA	N	0.919
fcer1pathway	atf2_pathway	6	0.673551	NA	N	0.89
fcer1pathway	avb3_integrin_pathway	9	0.704371	SOP	N	0.953
fcer1pathway	avb3_opn_pathway	12	0.876339	SOP	N	0.964
fcer1pathway	cd40_pathway	8	0.688185	SOP	N	0.833
fcer1pathway	cd8tcrdownstreampathway	11	0.878831	SOP	N	0.654
fcer1pathway	cd8tcrpathway	15	0.848852	SOP	N	0.806
fcer1pathway	cdc42_pathway	13	0.892677	SOP	N	0.964
fcer1pathway	ceramide_pathway	11	0.705113	SOP	N	0.953
fcer1pathway	cxcr3pathway	9	0.896723	SOP	N	0.924
fcer1pathway	cxcr4_pathway	10	0.796097	SOP	N	0.953
fcer1pathway	ecadherin_keratinocyte_pathway	5	0.635769	SOP	N	0.929
fcer1pathway	ecadherin_nascentaj_pathway	3	0.650243	SIP	N	0.943
fcer1pathway	ecadherin_stabilization_pathway	0	0.28607	SIP	N	0.964
fcer1pathway	epha_fwdpathway	4	0.689869	SIP	N	0.603
fcer1pathway	epha2_fwdpathway	6	0.743445	SOP	N	0.926
fcer1pathway	ephbfwdpathway	11	0.825139	SOP	N	0.953
fcer1pathway	ephrinbrevpathway	7	0.800521	SOP	N	0.846
fcer1pathway	epopathway	13	0.874056	SOP	N	0.913
fcer1pathway	er_nongenomic_pathway	7	0.732027	SOP	N	1
fcer1pathway	erbb_network_pathway	0	0.334107	SIP	N	0.564
fcer1pathway	erbb1_downstream_pathway	18	0.897951	SOP	N	0.943
fcer1pathway	erbb1_internalization_pathway	10	0.737431	SOP	N	0.953
fcer1pathway	erbb1_receptor_proximal_pathway	12	0.806044	SOP	N	0.964
fcer1pathway	erbb2erbb3pathway	16	0.909207	SOP	N	0.943
fcer1pathway	erbb4_pathway	7	0.840655	SOP	N	0.846
fcer1pathway	et_egfrpathway	4	0.569438	SOP	N	0.654
fcer1pathway	fak_pathway	15	0.826859	SOP	N	0.953
fcer1pathway	faspathway	11	0.857627	SOP	N	0.949
fcer1pathway	fgf_pathway	13	0.794596	SOP	N	0.898
fcer1pathway	foxopathway	4	0.53311	NA	N	0.953
fcer1pathway	glypican_1pathway	2	0.539015	SIP	N	0.846
fcer1pathway	hivnefpathway	5	0.500432	NA	N	0.846
fcer1pathway	ifngpathway	9	0.710645	SOP	N	0.976
fcer1pathway	igf1_pathway	11	0.732018	SOP	N	0.953
fcer1pathway	il12_2pathway	3	0.686548	SIP	N	0.769
fcer1pathway	il12_stat4pathway	3	0.53721	SIP	N	0.59
fcer1pathway	il1pathway	9	0.722048	SOP	N	0.936
fcer1pathway	il2_1pathway	20	0.92371	SOP	N	0.964
fcer1pathway	il2_pi3kpathway	10	0.734026	SOP	N	0.953
fcer1pathway	il2_stat5pathway	7	0.630575	SOP	N	0.756
fcer1pathway	il23pathway	4	0.566031	SIP	N	0.58
fcer1pathway	il27pathway	0	0.341968	SIP	N	0.551
fcer1pathway	il4_2pathway	8	0.589949	SOP	N	0.808
fcer1pathway	il6_7pathway	11	0.811846	SOP	N	0.929
fcer1pathway	insulin_pathway	12	0.678563	SOP	N	0.964
fcer1pathway	kitpathway	18	0.870449	SOP	N	0.976
fcer1pathway	lymphangiogenesis_pathway	9	0.880402	SOP	N	0.936
fcer1pathway	lysophospholipid_pathway	12	0.689384	SOP	N	0.976
fcer1pathway	mapktrkpathway	6	0.850325	SOP	N	0.988
fcer1pathway	met_pathway	24	0.833775	SOP	N	0.953
fcer1pathway	mtor_4pathway	10	0.756674	SOP	N	0.943
fcer1pathway	ncadherinpathway	5	0.604486	NA	N	0.953
fcer1pathway	nectin_pathway	3	0.628676	SIP	N	0.915
fcer1pathway	nephrin_neph1_pathway	9	0.877529	SOP	N	0.887
fcer1pathway	nfat_3pathway	5	0.607354	NA	N	0.943
fcer1pathway	nfat_tfpathway	4	0.32343	SIP	N	0.654
fcer1pathway	nfkappabalternativepathway	2	0.507396	NA	N	0.577
fcer1pathway	nfkappabatypicalpathway	6	0.795551	SOP	N	0.885
fcer1pathway	nfkappabcanonicalpathway	5	0.615455	SOP	N	0.926
fcer1pathway	p38_mk2pathway	1	0.733911	NA	N	0.929
fcer1pathway	p38_mkk3_6pathway	1	0.645766	SIP	N	0.9
fcer1pathway	p38alphabetadownstreampathway	2	0.71027	NA	N	0.915
fcer1pathway	p38alphabetapathway	5	0.832986	SOP	N	0.911
fcer1pathway	p75ntrpathway	8	0.645484	SOP	N	0.943
fcer1pathway	pdgfrapathway	8	0.784433	SOP	N	0.887
fcer1pathway	pdgfrbpathway	17	0.79519	SOP	N	0.962
fcer1pathway	pi3kciaktpathway	3	0.611031	NA	N	0.953
fcer1pathway	pi3kcibpathway	2	0.685688	NA	N	0.358
fcer1pathway	pi3kcipathway	13	0.847241	SOP	N	0.951
fcer1pathway	pi3kplctrkpathway	8	0.777277	SOP	N	0.94
fcer1pathway	prlsignalingeventspathway	2	0.611813	NA	N	0.953
fcer1pathway	ps1pathway	4	0.519135	NA	N	0.905
fcer1pathway	ptp1bpathway	10	0.720959	SOP	N	0.898
fcer1pathway	rac1_pathway	6	0.720043	SIP	N	0.953
fcer1pathway	rapid_gr_pathway	1	0.694647	NA	N	0.538
fcer1pathway	reelinpathway	7	0.74356	SOP	N	0.949
fcer1pathway	reg_gr_pathway	8	0.635587	SOP	N	0.905
fcer1pathway	ret_pathway	15	0.860157	SOP	N	0.953
fcer1pathway	retinoic_acid_pathway	4	0.558081	NA	N	0.926
fcer1pathway	rhoa_pathway	5	0.705138	SIP	N	0.962
fcer1pathway	s1p_s1p1_pathway	5	0.641953	SOP	N	0.851
fcer1pathway	s1p_s1p2_pathway	5	0.823865	SOP	N	0.89
[truncated: 3,489 more rows]
